# Supplementary material for: Accelerating Pythonic Coupled-Cluster Implementations: A Comparison Between CPUs and GPUs
Source: J Chem Theory Comput. 2024 Feb 2;20(3):1130–42. doi: 10.1021/acs.jctc.3c01110 (PMC10867805; doi:10.1021/acs.jctc.3c01110)
Supplement: Supplementary file 2 — ct3c01110_si_002.zip [file ct3c01110_si_002.zip]

Archive with 86 entries (77 files):
- input_output_cupy/
- __MACOSX/._input_output_cupy
- input_output_cupy/.DS_Store
- __MACOSX/input_output_cupy/._.DS_Store
- input_output_cupy/benchmarks/
- __MACOSX/input_output_cupy/._benchmarks
- input_output_cupy/L0/
- __MACOSX/input_output_cupy/._L0
- input_output_cupy/mu2_H2O/
- __MACOSX/input_output_cupy/._mu2_H2O
- input_output_cupy/10_H2O/
- __MACOSX/input_output_cupy/._10_H2O
- input_output_cupy/benchmarks/.DS_Store
- __MACOSX/input_output_cupy/benchmarks/._.DS_Store
- input_output_cupy/benchmarks/memory/
- __MACOSX/input_output_cupy/benchmarks/._memory
- input_output_cupy/benchmarks/einsum_vs_cupy/
- __MACOSX/input_output_cupy/benchmarks/._einsum_vs_cupy
- input_output_cupy/benchmarks/test_time_abcd_ecfd_efab.py
- __MACOSX/input_output_cupy/benchmarks/._test_time_abcd_ecfd_efab.py
- input_output_cupy/benchmarks/timings_vs_array_size/
- __MACOSX/input_output_cupy/benchmarks/._timings_vs_array_size
- input_output_cupy/benchmarks/time_vs_multi_cpu/
- __MACOSX/input_output_cupy/benchmarks/._time_vs_multi_cpu
- input_output_cupy/L0/L0.xyz
- __MACOSX/input_output_cupy/L0/._L0.xyz
- input_output_cupy/L0/molecule_test_run_pvdz_new2_cupy
- __MACOSX/input_output_cupy/L0/._molecule_test_run_pvdz_new2_cupy
- input_output_cupy/L0/test_run_pCCDLCCSD.py
- __MACOSX/input_output_cupy/L0/._test_run_pCCDLCCSD.py
- input_output_cupy/L0/test_run_pvdz.py
- __MACOSX/input_output_cupy/L0/._test_run_pvdz.py
- input_output_cupy/L0/molecule_test_run_pCCDLCCSD_cupy
- __MACOSX/input_output_cupy/L0/._molecule_test_run_pCCDLCCSD_cupy
- input_output_cupy/mu2_H2O/test_run_mu2_h2o.py
- __MACOSX/input_output_cupy/mu2_H2O/._test_run_mu2_h2o.py
- input_output_cupy/mu2_H2O/mu2_h2o.xyz
- __MACOSX/input_output_cupy/mu2_H2O/._mu2_h2o.xyz
- input_output_cupy/mu2_H2O/.DS_Store
- __MACOSX/input_output_cupy/mu2_H2O/._.DS_Store
- input_output_cupy/mu2_H2O/mu2_h2o_test_run_gpu_neck
- __MACOSX/input_output_cupy/mu2_H2O/._mu2_h2o_test_run_gpu_neck
- input_output_cupy/mu2_H2O/mu2_h2o_test_run_no_gpu
- __MACOSX/input_output_cupy/mu2_H2O/._mu2_h2o_test_run_no_gpu
- input_output_cupy/10_H2O/.DS_Store
- __MACOSX/input_output_cupy/10_H2O/._.DS_Store
- input_output_cupy/10_H2O/10_h20_test_run_cc_pvdz_gpu_neck
- __MACOSX/input_output_cupy/10_H2O/._10_h20_test_run_cc_pvdz_gpu_neck
- input_output_cupy/10_H2O/10_h20_test_run_cc_pvdz_no_gpu
- __MACOSX/input_output_cupy/10_H2O/._10_h20_test_run_cc_pvdz_no_gpu
- input_output_cupy/10_H2O/test_run_cc_pvdz_10_h20.py
- __MACOSX/input_output_cupy/10_H2O/._test_run_cc_pvdz_10_h20.py
- input_output_cupy/10_H2O/h2o_10.xyz
- __MACOSX/input_output_cupy/10_H2O/._h2o_10.xyz
- input_output_cupy/benchmarks/memory/abcd_ecfd_eafb_einsum_vs_td_mem
- __MACOSX/input_output_cupy/benchmarks/memory/._abcd_ecfd_eafb_einsum_vs_td_mem
- input_output_cupy/benchmarks/memory/abcd_edfc_eafb_einsum_vs_td_mem
- __MACOSX/input_output_cupy/benchmarks/memory/._abcd_edfc_eafb_einsum_vs_td_mem
- input_output_cupy/benchmarks/memory/abcd_ecfd_efab_einsum_vs_td_mem
- __MACOSX/input_output_cupy/benchmarks/memory/._abcd_ecfd_efab_einsum_vs_td_mem
- input_output_cupy/benchmarks/einsum_vs_cupy/abcd_edfc_eafb_contraction_contract_result_analyzed_occ.out
- __MACOSX/input_output_cupy/benchmarks/einsum_vs_cupy/._abcd_edfc_eafb_contraction_contract_result_analyzed_occ.out
- input_output_cupy/benchmarks/einsum_vs_cupy/abcd_ecfd_eafb_contraction_contract_result_analyzed_1_core_occ.out
- __MACOSX/input_output_cupy/benchmarks/einsum_vs_cupy/._abcd_ecfd_eafb_contraction_contract_result_analyzed_1_core_occ.out
- input_output_cupy/benchmarks/einsum_vs_cupy/abcd_edfc_eafb_cupy_result_analyzed_occ.out
- __MACOSX/input_output_cupy/benchmarks/einsum_vs_cupy/._abcd_edfc_eafb_cupy_result_analyzed_occ.out
- input_output_cupy/benchmarks/einsum_vs_cupy/abcd_ecfd_efab_cupy_result_analyzed_occ.out
- __MACOSX/input_output_cupy/benchmarks/einsum_vs_cupy/._abcd_ecfd_efab_cupy_result_analyzed_occ.out
- input_output_cupy/benchmarks/einsum_vs_cupy/abcd_ecfd_efab_contraction_contract_result_analyzed_occ.out
- __MACOSX/input_output_cupy/benchmarks/einsum_vs_cupy/._abcd_ecfd_efab_contraction_contract_result_analyzed_occ.out
- input_output_cupy/benchmarks/einsum_vs_cupy/abcd_ecfd_eafb_cupy_result_analyzed_occ.out
- __MACOSX/input_output_cupy/benchmarks/einsum_vs_cupy/._abcd_ecfd_eafb_cupy_result_analyzed_occ.out
- input_output_cupy/benchmarks/einsum_vs_cupy/abcd_edfc_eafb_contraction_contract_result_analyzed_1_core_occ.out
- __MACOSX/input_output_cupy/benchmarks/einsum_vs_cupy/._abcd_edfc_eafb_contraction_contract_result_analyzed_1_core_occ.out
- input_output_cupy/benchmarks/timings_vs_array_size/abcd_ecfd_eafb_einsum_vs_td
- __MACOSX/input_output_cupy/benchmarks/timings_vs_array_size/._abcd_ecfd_eafb_einsum_vs_td
- input_output_cupy/benchmarks/timings_vs_array_size/abcd_ecfd_efab_einsum_vs_td
- __MACOSX/input_output_cupy/benchmarks/timings_vs_array_size/._abcd_ecfd_efab_einsum_vs_td
- input_output_cupy/benchmarks/timings_vs_array_size/abcd_edfc_eafb_einsum_vs_td
- __MACOSX/input_output_cupy/benchmarks/timings_vs_array_size/._abcd_edfc_eafb_einsum_vs_td
- input_output_cupy/benchmarks/time_vs_multi_cpu/cupy_result.out
- __MACOSX/input_output_cupy/benchmarks/time_vs_multi_cpu/._cupy_result.out
- input_output_cupy/benchmarks/time_vs_multi_cpu/td_result.out
- __MACOSX/input_output_cupy/benchmarks/time_vs_multi_cpu/._td_result.out
- input_output_cupy/benchmarks/time_vs_multi_cpu/einsum_result.out
- __MACOSX/input_output_cupy/benchmarks/time_vs_multi_cpu/._einsum_result.out
