# Supplementary material for: Accelerating Pythonic Coupled-Cluster Implementations: A Comparison Between CPUs and GPUs
Source: J Chem Theory Comput. 2024 Feb 2;20(3):1130–42. doi: 10.1021/acs.jctc.3c01110 (PMC10867805; doi:10.1021/acs.jctc.3c01110)
Supplement: Supplementary file 2 — ct3c01110_si_002.zip [file ct3c01110_si_002.zip › input_output_cupy/benchmarks/test_time_abcd_ecfd_efab.py]

#!/bin/python3

from concurrent.futures import ProcessPoolExecutor as ppe
import pybest
import numpy as np
#import opt_einsum
import os
import timeit
import time
import gc

# change values in nvec, nbasis and sym to test different variants

from pybest import CholeskyFourIndex
from pybest import DenseFourIndex


#
# PyBEST's internal routine defined in contract.py of linalg module in function
# cholesky_td_routine
def test_contraction_contract(cho_tensor, two):
    cho_tensor.contract("abcd,ecfd->efab", two, select="td").array.all()


def test_cupy_einsum(cho_tensor, two):
    cho_tensor.contract(
        "abcd,ecfd->efab", two, select="cupy"
    ).array.all()


if __name__ == "__main__":
    sym = 8
    # The number of samples can affect the results. Right now, we will test only
    # for one sample. Later, we can add more samples when we know which methods
    # are fastest
    samples_no = 1
    # total number of basis functions to check, 500 basis functions require about
    # 10 GB of memory to store chol_tensor
    for nbasis in [10,20,30,40,50,60,70,80,90,100,110,120,130,150,200,250,300,350,400,450,500]:
#    for nbasis in [200]:
#        os.system('nvidia-smi')
        nocc = nbasis // 4
        nvir = nbasis - nocc
        # define a view in order to copy a specific block of the chol_tensor
        vovv = {"begin0": nocc, "end1": nocc, "begin2": nocc, "begin3": nocc}
        nvec = nbasis * 10

        print("Generating Cholesky array")
        cho_tensor = CholeskyFourIndex(nbasis, nvec)
        cho_tensor.randomize()
        cho_tensor.symmetrize(sym)
        # copy and overwrite a specific block (here vovv)
        cho_tensor = cho_tensor.copy(**vovv)

        print("Generating dense array")
        # Eg, T2 amplitudes of size ovov
        dense = DenseFourIndex(nocc, nvir, nocc, nvir)
        dense.randomize()
        dense.iadd_transpose((2,3,0,1))
        dense.iscale(0.5)
        # Now we test contractions of the form vvvv,ovov->ovov
        # which translates to xvv,xvv,ovov->ovov using chol_tensor
        print(
           f"Parameters: nbasis={nbasis}, nocc={nocc}, nvirt={nvir}\n",
            "Average execution time (in {} executions):".format(samples_no),
        )

        #
        # Fifth flavor
        #
        time_test_contraction_contract = timeit.timeit(
            stmt="test_time_abcd_ecfd_efab.test_contraction_contract(cho_tensor, dense)",
            setup="import test_time_abcd_ecfd_efab",
            number=samples_no,
            globals=globals(),
        )

        print(
            "contraction_contract: \t\t\t{}".format(
                time_test_contraction_contract / samples_no
            ),
        )

        #
        # gpu
        #
        time_test_cupy_einsum = timeit.timeit(
            stmt="test_time_abcd_ecfd_efab.test_cupy_einsum(cho_tensor, dense)",
            setup="import test_time_abcd_ecfd_efab",
            number=samples_no,
            globals=globals(),
        )

        print(
            "cupy_einsum: \t\t\t\t\t{}".format(
                time_test_cupy_einsum / samples_no
            ),
            "\n"
        )
