# Supplementary material for: Accelerating Pythonic Coupled-Cluster Implementations: A Comparison Between CPUs and GPUs
Source: J Chem Theory Comput. 2024 Feb 2;20(3):1130–42. doi: 10.1021/acs.jctc.3c01110 (PMC10867805; doi:10.1021/acs.jctc.3c01110)
Supplement: Supplementary file 2 — ct3c01110_si_002.zip [file ct3c01110_si_002.zip › input_output_cupy/L0/L0.xyz]

42
Coordinates from ORCA-job /lustre/scratch/tmp/1190398/L0_B3LYP_relax_cc-pvtz.inp-1190398/L0_B3LYP_relax_cc-pvtz
  C   -0.16014308310542     -0.31199539588878     -2.34547516087214
  C   -1.29367892103435     -0.09288979579578     -1.57424913897759
  C   0.93809188910984     -0.97698710573475     -1.81020200410545
  H   -2.14012582919841      0.43790490632405     -1.98771983276305
  H   1.82237386144937     -1.13990028946755     -2.41115941638898
  C   -1.34658745592159     -0.55394486292130     -0.25703576187869
  C   0.89146139376474     -1.42621187764840     -0.49509337423692
  H   1.73911292180745     -1.94632698660134     -0.06896069059724
  C   -0.24398995940884     -1.22202545069245      0.27800012927274
  H   -0.27966791394245     -1.57601079958710      1.29895671046718
  H   -0.13094353646630      0.05205863273511     -3.36395000660610
  N   -2.50383774270544     -0.32329941805251      0.54594781401478
  C   -3.77958285205046     -0.63221785470791      0.07549561737203
  C   -4.91273158259482      0.05914996513168      0.54690651549141
  C   -3.97753693874721     -1.64114966125679     -0.88444640438460
  H   -4.78920346692929      0.84915309998147      1.27256364054652
  H   -3.13251265785560     -2.19850098059872     -1.25990717932935
  C   -6.17634739335850     -0.24033049611233      0.08854208715465
  C   -5.24489809268507     -1.93254476709909     -1.33872822964226
  H   -7.00857883553842      0.32829537530305      0.47225864464343
  H   -5.36890543908478     -2.72261714217675     -2.06897278033191
  C   -6.38667303716436     -1.25056338436367     -0.87255978098155
  C   -2.31532739140353      0.22383217266228      1.85176322083385
  C   -2.90392947690499     -0.37945593839548      2.96489536518757
  C   -1.51928832059489      1.35663648652690      2.02757824236842
  H   -3.51281881810187     -1.26326576728124      2.83347684013940
  H   -1.06132715050269      1.82479420079216      1.16727900606923
  C   -2.70795173470294      0.15355110879046      4.23192555462058
  C   -1.31680780439002      1.87653450328163      3.29926141233491
  H   -3.16962811948252     -0.32216462368438      5.08690643512745
  H   -0.69955442520667      2.75648576002612      3.42274035862985
  C   -1.91272611760180      1.28135078850205      4.40574741602033 
  H   -1.75796276024297      1.69139042686019      5.39443298578539
  C   -7.66035818297096     -1.64260434784333     -1.41749201491158
  H   -7.59811537669347     -2.42933622871328     -2.15844944528874
  C   -8.93009253110180     -1.21113620168609     -1.17538313654691
  C   -10.09427651351423     -1.79072142348142     -1.88570677911231
  O   -11.23939014024422     -1.45710178576744     -1.70750977438483
  O   -9.75314248521854     -2.75570479974950     -2.78025932826691
  H   -10.58430543038918     -3.05592424353792     -3.17382886527890
  C   -9.26310405811662     -0.19036704169711     -0.23928916177648
  N   -9.51233572895504      0.63782582862546      0.52392463858267
