# Supplementary material for: Accelerating Pythonic Coupled-Cluster Implementations: A Comparison Between CPUs and GPUs
Source: J Chem Theory Comput. 2024 Feb 2;20(3):1130–42. doi: 10.1021/acs.jctc.3c01110 (PMC10867805; doi:10.1021/acs.jctc.3c01110)
Supplement: Supplementary file 2 — ct3c01110_si_002.zip [file ct3c01110_si_002.zip › input_output_cupy/L0/molecule_test_run_pvdz_new2_cupy]

====================================================================================================

 Welcome to

                                 ____        ____  _____ ____ _____
                                |  _ \ _   _| __ )| ____/ ___|_   _|
                                | |_) | | | |  _ \|  _| \___ \ | |
                                |  __/| |_| | |_) | |___ ___) || |
                                |_|    \__, |____/|_____|____/ |_|
                                       |___/

 version 1.4.0.dev0!

@@@@@@@@@@@@@@@@@@@@@@@@@@@@@@@@@@@@@@@@@@@@@@@@@@@@@@@@@@@@@@@@@@@@@@@@@@@@@@@@@@@@@@@@@@@@@@@@@@@@
@@@@@@@@@@@@@@@@@@@@@@@@@@@@@@@@@@@@@@@@@@@@@@@@@@@@@@@@@@@@@@@@@@@@@@@@@@@@@@@@@@@@@@@@@@@@@@@@@@@@
@@@@@@@@@@@@@@@@@@@@@@@@@@@@@@@@@@@@@@@@@@/             @@@@@@@@@@@@@@@@@@@@@@@@@@@@@@@@@@@@@@@@@@@@
@@@@@@@@@@@@@@@@@@@@@@@@@@@@@@@@@@@@@@                       @@@@@@@@@@@@@@@@@@@@@@@@@@@@@@@@@@@@@@@
@@@@@@@@@@@@@@@@@@@@@@@@@@@@@@@@@@@                             @@@@@@@@@@@@@@@@@@@@@@@@@@@@@@@@@@@@
@@@@@@@@@@@@@@@@@@@@@@@@@@@@@@@@@                                 @@@@@@@@@@@@@@@@@@@@@@@@@@@@@@@@@@
@@@@@@@@@@@@@@@@@@@@@@@@@@@@@@@                                     @@@@@@@@@@@@@@@@@@@@@@@@@@@@@@@@
@@@@@@@@@@@@@@@@@@@@@@@@@@@@@@                                       @@@@@@@@@@@@@@@@@@@@@@@@@@@@@@@
@@@@@@@@@@@@@@@@@@@@@@@@@@@@@                                         @@@@@@@@@@@@@@@@@@@@@@@@@@@@@@
@@@@@@@@@@@@@@@@@@@@@@@@@@@@@                                         @@@@@@@@@@@@@@@@@@@@@@@@@@@@@@
@@@@@@@@@@@@@@@@@@@@@@@@@@@@@*                                       @@@@@@@@@@@@@@@@@@@@@@@@@@@@@@@
@@@@@@@@@@@@@@@@@@@@@@@@@@@@@@                                      @@@@@@@@@@@@@@@@@@@@@@@@@@@@@@@@
@@@@@@@@@@@@@@@@@@@@@@@@@@@@@@@@                                   @@@@@@@@@@@@@@@@@@@@@@@@@@@@@@@@@
@@@@@@@@@@@@@@@@@@@@@@@        @@              @@@@@             #@@        @@@@@@@@@@@@@@@@@@@@@@@@
@@@@@@@@@@@@@@@@@@@@@            @@@       @@@       @@,       @@@           @@@@@@@@@@@@@@@@@@@@@@@
@@@@@@@@@@@@@@@@@@@@@               @@@   @@           @@   @@@               @@@@@@@@@@@@@@@@@@@@@@
@@@@@@@@@@@@@@@@@@@@@                   @@@             @@@                   @@@@@@@@@@@@@@@@@@@@@@
@@@@@@@@@@@@@@@@@@@@@                     @@           @@                     @@@@@@@@@@@@@@@@@@@@@@
@@@@@@@@@@@@@@@@@@@@@@                     @@,       @@@                     @@@@@@@@@@@@@@@@@@@@@@@
@@@@@@@@@@@@@@@@@@@@@@@@.                     @@@@@@@                     @@@@@@@@@@@@@@@@@@@@@@@@@@
@@@@@@@@@@@@@@@@@@@@@@@@@@@@                                           @@@@@@@@@@@@@@@@@@@@@@@@@@@@@
@@@@@@@@@@@@@@@@@@@@@@@@@@@@@                                         @@@@@@@@@@@@@@@@@@@@@@@@@@@@@@
@@@@@@@@@@@@@@@@@@@@@@@@@@@@@(                                       @@@@@@@@@@@@@@@@@@@@@@@@@@@@@@@
@@@@@@@@@@@@@@@@@@@@@@@@@@@@@@         @@\     @@\  @@@  @@@@@@      @@@@@@@@@@@@@@@@@@@@@@@@@@@@@@@
@@@@@@@@@@@@@@@@@@@@@@@@@@@@@@         @  @    @  @     @   @        @@@@@@@@@@@@@@@@@@@@@@@@@@@@@@@
@@@@@@@@@@@@@@@@@@@@@@@@@@@@@          @@/ @ @ @@:  @@@ \@  @         @@@@@@@@@@@@@@@@@@@@@@@@@@@@@@
@@@@@@@@@@@@@@@@@@@@@@@@@@@@           @    @  @  @       @ @          @@@@@@@@@@@@@@@@@@@@@@@@@@@@@
@@@@@@@@@@@@@@@@@@@@@@@@@@@            @    @  @@/  @@@ @@/ @           @@@@@@@@@@@@@@@@@@@@@@@@@@@@
@@@@@@@@@@@@@@@@@@@@@@@@@                                                 @@@@@@@@@@@@@@@@@@@@@@@@@@
@@@@@@@@@@@@@@@@@@@@@@@@                                                   @@@@@@@@@@@@@@@@@@@@@@@@@
@@@@@@@@@@@@@@@@@@@@@@@@                                                   @@@@@@@@@@@@@@@@@@@@@@@@@
@@@@@@@@@@@@@@@@@@@@@@@@@                       @@@                       @@@@@@@@@@@@@@@@@@@@@@@@@@
@@@@@@@@@@@@@@@@@@@@@@@@@@@               @@@@@@@@@@@@@@&              @@@@@@@@@@@@@@@@@@@@@@@@@@@@@
@@@@@@@@@@@@@@@@@@@@@@@@@@@@@@@@@@@@@@@@@@@@@@@@@@@@@@@@@@@@@@@@@@@@@@@@@@@@@@@@@@@@@@@@@@@@@@@@@@@@
@@@@@@@@@@@@@@@@@@@@@@@@@@@@@@@@@@@@@@@@@@@@@@@@@@@@@@@@@@@@@@@@@@@@@@@@@@@@@@@@@@@@@@@@@@@@@@@@@@@@

 PyBEST is written and maintained at Nicolaus Copernicus University (NCU) in Torun.
 It contains contributions from (in alphabetic order)

~~~~~~~~~~~~~~~~~~~~~~~~~~~~~~~~~~~~~~~~~~~~~~~~~~~~~~~~~~~~~~~~~~~~~~~~~~~~~~~~~~~~~~~~~~~~~~~~~~~~
~~~~~~~~~~~~~~~~~~~~~~~~~~~~~~~~~~~~~~~~~~~~~~~~~~~~~~~~~~~~~~~~~~~~~~~~~~~~~~~~~~~~~~~~~~~~~~~~~~~~
         Developers                             Affiliation
~~~~~~~~~~~~~~~~~~~~~~~~~~~~~~~~~~~~~~~~~~~~~~~~~~~~~~~~~~~~~~~~~~~~~~~~~~~~~~~~~~~~~~~~~~~~~~~~~~~~
 Katharina Boguslawski          Institute of Physics, NCU in Torun, Poland
 Filip Brzęk                    Institute of Physics, NCU in Torun, Poland
 Rahul Chakraborty              Institute of Physics, NCU in Torun, Poland
 Delaram Jahani                 Institute of Physics, NCU in Torun, Poland
 Dariusz Kdzęiera               Faculty of Chemistry, NCU in Torun, Poland
 Maximilian Kriebel             Institute of Physics, NCU in Torun, Poland
 Aleksandra Leszczyk            Institute of Physics, NCU in Torun, Poland
 Artur Nowak                    Institute of Physics, NCU in Torun, Poland
 Emil Sujkowski                 Institute of Physics, NCU in Torun, Poland
 Julian Świerczyński            Institute of Physics, NCU in Torun, Poland
 Paweł Tecmer                   Institute of Physics, NCU in Torun, Poland
 Piotr Żuchowski                Institute of Physics, NCU in Torun, Poland
~~~~~~~~~~~~~~~~~~~~~~~~~~~~~~~~~~~~~~~~~~~~~~~~~~~~~~~~~~~~~~~~~~~~~~~~~~~~~~~~~~~~~~~~~~~~~~~~~~~~
         Contributors                           Affiliation
~~~~~~~~~~~~~~~~~~~~~~~~~~~~~~~~~~~~~~~~~~~~~~~~~~~~~~~~~~~~~~~~~~~~~~~~~~~~~~~~~~~~~~~~~~~~~~~~~~~~
 Somayeh Ahmadkhani             Institute of Physics, NCU in Torun, Poland
 Kacper Cieślak                 Institute of Physics, NCU in Torun, Poland
 Lena Szczuczko                 Institute of Physics, NCU in Torun, Poland
~~~~~~~~~~~~~~~~~~~~~~~~~~~~~~~~~~~~~~~~~~~~~~~~~~~~~~~~~~~~~~~~~~~~~~~~~~~~~~~~~~~~~~~~~~~~~~~~~~~~

 More information about PyBEST can be found on this website: http://pybest.fizyka.umk.pl

 This log file allows you to track the progress of a calculation. It does not contain any data
 that can be used for restarting. Useful numerical data is written to checkpoint files during
 the calculation and can be accessed through the Python scripting interface.

====================================================================================================

User:            maximiliankriebel
Machine info:    Linux tc09 3.10.0-1160.90.1.el7.x86_64 #1 SMP Thu May 4 15:21:22 UTC 2023 x86_64
Time:            2023-10-02T20:53:31.653789
Python version:  3.9.16 (main, Feb 22 2023, 01:57:33) [GCC 11.2.0]
PyBEST version:  1.4.0.dev0
Current Dir:     /home/maximiliankriebel/gpu_tests
Command line:    test_run_pvdz.py
PyBEST module:   /home/maximiliankriebel/software/mypybest/oneapi2023.1/lib/python3.9/site-packages/
                 pybest/log.py

####################################################################################################
Printing basis for whole molecule:
  Reading basis set information from file: cc-pvdz
  Number of contracted basis functions:    444
  Maximum orbital angular momentum:        2
 Index:  0	 Charge: 6	 Center: -0.302626568	-0.589585850	-4.432305686
 0
     6665.000000000	     0.000692000
     1000.000000000	     0.005329000
      228.000000000	     0.027077000
       64.710000000	     0.101718000
       21.060000000	     0.274740000
        7.495000000	     0.448564000
        2.797000000	     0.285074000
        0.521500000	     0.015204000
 0
     6665.000000000	    -0.000146000
     1000.000000000	    -0.001154000
      228.000000000	    -0.005725000
       64.710000000	    -0.023312000
       21.060000000	    -0.063955000
        7.495000000	    -0.149981000
        2.797000000	    -0.127262000
        0.521500000	     0.544529000
 0
        0.159600000	     1.000000000
 1
        9.439000000	     0.038109000
        2.002000000	     0.209480000
        0.545600000	     0.508557000
 1
        0.151700000	     1.000000000
 2
        0.550000000	     1.000000000
 Index:  1	 Charge: 6	 Center: -2.444698854	-0.175536274	-2.974899725
 0
     6665.000000000	     0.000692000
     1000.000000000	     0.005329000
      228.000000000	     0.027077000
       64.710000000	     0.101718000
       21.060000000	     0.274740000
        7.495000000	     0.448564000
        2.797000000	     0.285074000
        0.521500000	     0.015204000
 0
     6665.000000000	    -0.000146000
     1000.000000000	    -0.001154000
      228.000000000	    -0.005725000
       64.710000000	    -0.023312000
       21.060000000	    -0.063955000
        7.495000000	    -0.149981000
        2.797000000	    -0.127262000
        0.521500000	     0.544529000
 0
        0.159600000	     1.000000000
 1
        9.439000000	     0.038109000
        2.002000000	     0.209480000
        0.545600000	     0.508557000
 1
        0.151700000	     1.000000000
 2
        0.550000000	     1.000000000
 Index:  2	 Charge: 6	 Center: 1.772736750	-1.846238057	-3.420786018
 0
     6665.000000000	     0.000692000
     1000.000000000	     0.005329000
      228.000000000	     0.027077000
       64.710000000	     0.101718000
       21.060000000	     0.274740000
        7.495000000	     0.448564000
        2.797000000	     0.285074000
        0.521500000	     0.015204000
 0
     6665.000000000	    -0.000146000
     1000.000000000	    -0.001154000
      228.000000000	    -0.005725000
       64.710000000	    -0.023312000
       21.060000000	    -0.063955000
        7.495000000	    -0.149981000
        2.797000000	    -0.127262000
        0.521500000	     0.544529000
 0
        0.159600000	     1.000000000
 1
        9.439000000	     0.038109000
        2.002000000	     0.209480000
        0.545600000	     0.508557000
 1
        0.151700000	     1.000000000
 2
        0.550000000	     1.000000000
 Index:  3	 Charge: 1	 Center: -4.044251689	0.827520342	-3.756246096
 0
       13.010000000	     0.019685000
        1.962000000	     0.137977000
        0.444600000	     0.478148000
 0
        0.122000000	     1.000000000
 1
        0.727000000	     1.000000000
 Index:  4	 Charge: 1	 Center: 3.443787495	-2.154099356	-4.556430940
 0
       13.010000000	     0.019685000
        1.962000000	     0.137977000
        0.444600000	     0.478148000
 0
        0.122000000	     1.000000000
 1
        0.727000000	     1.000000000
 Index:  5	 Charge: 6	 Center: -2.544681495	-1.046804079	-0.485727194
 0
     6665.000000000	     0.000692000
     1000.000000000	     0.005329000
      228.000000000	     0.027077000
       64.710000000	     0.101718000
       21.060000000	     0.274740000
        7.495000000	     0.448564000
        2.797000000	     0.285074000
        0.521500000	     0.015204000
 0
     6665.000000000	    -0.000146000
     1000.000000000	    -0.001154000
      228.000000000	    -0.005725000
       64.710000000	    -0.023312000
       21.060000000	    -0.063955000
        7.495000000	    -0.149981000
        2.797000000	    -0.127262000
        0.521500000	     0.544529000
 0
        0.159600000	     1.000000000
 1
        9.439000000	     0.038109000
        2.002000000	     0.209480000
        0.545600000	     0.508557000
 1
        0.151700000	     1.000000000
 2
        0.550000000	     1.000000000
 Index:  6	 Charge: 6	 Center: 1.684617885	-2.695149844	-0.935590883
 0
     6665.000000000	     0.000692000
     1000.000000000	     0.005329000
      228.000000000	     0.027077000
       64.710000000	     0.101718000
       21.060000000	     0.274740000
        7.495000000	     0.448564000
        2.797000000	     0.285074000
        0.521500000	     0.015204000
 0
     6665.000000000	    -0.000146000
     1000.000000000	    -0.001154000
      228.000000000	    -0.005725000
       64.710000000	    -0.023312000
       21.060000000	    -0.063955000
        7.495000000	    -0.149981000
        2.797000000	    -0.127262000
        0.521500000	     0.544529000
 0
        0.159600000	     1.000000000
 1
        9.439000000	     0.038109000
        2.002000000	     0.209480000
        0.545600000	     0.508557000
 1
        0.151700000	     1.000000000
 2
        0.550000000	     1.000000000
 Index:  7	 Charge: 1	 Center: 3.286447122	-3.678024954	-0.130316819
 0
       13.010000000	     0.019685000
        1.962000000	     0.137977000
        0.444600000	     0.478148000
 0
        0.122000000	     1.000000000
 1
        0.727000000	     1.000000000
 Index:  8	 Charge: 6	 Center: -0.461074200	-2.309293419	0.525344107
 0
     6665.000000000	     0.000692000
     1000.000000000	     0.005329000
      228.000000000	     0.027077000
       64.710000000	     0.101718000
       21.060000000	     0.274740000
        7.495000000	     0.448564000
        2.797000000	     0.285074000
        0.521500000	     0.015204000
 0
     6665.000000000	    -0.000146000
     1000.000000000	    -0.001154000
      228.000000000	    -0.005725000
       64.710000000	    -0.023312000
       21.060000000	    -0.063955000
        7.495000000	    -0.149981000
        2.797000000	    -0.127262000
        0.521500000	     0.544529000
 0
        0.159600000	     1.000000000
 1
        9.439000000	     0.038109000
        2.002000000	     0.209480000
        0.545600000	     0.508557000
 1
        0.151700000	     1.000000000
 2
        0.550000000	     1.000000000
 Index:  9	 Charge: 1	 Center: -0.528495763	-2.978228781	2.454672431
 0
       13.010000000	     0.019685000
        1.962000000	     0.137977000
        0.444600000	     0.478148000
 0
        0.122000000	     1.000000000
 1
        0.727000000	     1.000000000
 Index:  10	 Charge: 1	 Center: -0.247447422	0.098376558	-6.356944209
 0
       13.010000000	     0.019685000
        1.962000000	     0.137977000
        0.444600000	     0.478148000
 0
        0.122000000	     1.000000000
 1
        0.727000000	     1.000000000
 Index:  11	 Charge: 7	 Center: -4.731567594	-0.610947356	1.031691847
 0
     9046.000000000	     0.000700000
     1357.000000000	     0.005389000
      309.300000000	     0.027406000
       87.730000000	     0.103207000
       28.560000000	     0.278723000
       10.210000000	     0.448540000
        3.838000000	     0.278238000
        0.746600000	     0.015440000
 0
     9046.000000000	    -0.000153000
     1357.000000000	    -0.001208000
      309.300000000	    -0.005992000
       87.730000000	    -0.024544000
       28.560000000	    -0.067459000
       10.210000000	    -0.158078000
        3.838000000	    -0.121831000
        0.746600000	     0.549003000
 0
        0.224800000	     1.000000000
 1
       13.550000000	     0.039919000
        2.917000000	     0.217169000
        0.797300000	     0.510319000
 1
        0.218500000	     1.000000000
 2
        0.817000000	     1.000000000
 Index:  12	 Charge: 6	 Center: -7.142376456	-1.194718596	0.142666040
 0
     6665.000000000	     0.000692000
     1000.000000000	     0.005329000
      228.000000000	     0.027077000
       64.710000000	     0.101718000
       21.060000000	     0.274740000
        7.495000000	     0.448564000
        2.797000000	     0.285074000
        0.521500000	     0.015204000
 0
     6665.000000000	    -0.000146000
     1000.000000000	    -0.001154000
      228.000000000	    -0.005725000
       64.710000000	    -0.023312000
       21.060000000	    -0.063955000
        7.495000000	    -0.149981000
        2.797000000	    -0.127262000
        0.521500000	     0.544529000
 0
        0.159600000	     1.000000000
 1
        9.439000000	     0.038109000
        2.002000000	     0.209480000
        0.545600000	     0.508557000
 1
        0.151700000	     1.000000000
 2
        0.550000000	     1.000000000
 Index:  13	 Charge: 6	 Center: -9.283717215	0.111777234	1.033503530
 0
     6665.000000000	     0.000692000
     1000.000000000	     0.005329000
      228.000000000	     0.027077000
       64.710000000	     0.101718000
       21.060000000	     0.274740000
        7.495000000	     0.448564000
        2.797000000	     0.285074000
        0.521500000	     0.015204000
 0
     6665.000000000	    -0.000146000
     1000.000000000	    -0.001154000
      228.000000000	    -0.005725000
       64.710000000	    -0.023312000
       21.060000000	    -0.063955000
        7.495000000	    -0.149981000
        2.797000000	    -0.127262000
        0.521500000	     0.544529000
 0
        0.159600000	     1.000000000
 1
        9.439000000	     0.038109000
        2.002000000	     0.209480000
        0.545600000	     0.508557000
 1
        0.151700000	     1.000000000
 2
        0.550000000	     1.000000000
 Index:  14	 Charge: 6	 Center: -7.516455465	-3.101323389	-1.671361476
 0
     6665.000000000	     0.000692000
     1000.000000000	     0.005329000
      228.000000000	     0.027077000
       64.710000000	     0.101718000
       21.060000000	     0.274740000
        7.495000000	     0.448564000
        2.797000000	     0.285074000
        0.521500000	     0.015204000
 0
     6665.000000000	    -0.000146000
     1000.000000000	    -0.001154000
      228.000000000	    -0.005725000
       64.710000000	    -0.023312000
       21.060000000	    -0.063955000
        7.495000000	    -0.149981000
        2.797000000	    -0.127262000
        0.521500000	     0.544529000
 0
        0.159600000	     1.000000000
 1
        9.439000000	     0.038109000
        2.002000000	     0.209480000
        0.545600000	     0.508557000
 1
        0.151700000	     1.000000000
 2
        0.550000000	     1.000000000
 Index:  15	 Charge: 1	 Center: -9.050282908	1.604666797	2.404796757
 0
       13.010000000	     0.019685000
        1.962000000	     0.137977000
        0.444600000	     0.478148000
 0
        0.122000000	     1.000000000
 1
        0.727000000	     1.000000000
 Index:  16	 Charge: 1	 Center: -5.919591005	-4.154564738	-2.380879511
 0
       13.010000000	     0.019685000
        1.962000000	     0.137977000
        0.444600000	     0.478148000
 0
        0.122000000	     1.000000000
 1
        0.727000000	     1.000000000
 Index:  17	 Charge: 6	 Center: -11.671605024	-0.454158817	0.167320295
 0
     6665.000000000	     0.000692000
     1000.000000000	     0.005329000
      228.000000000	     0.027077000
       64.710000000	     0.101718000
       21.060000000	     0.274740000
        7.495000000	     0.448564000
        2.797000000	     0.285074000
        0.521500000	     0.015204000
 0
     6665.000000000	    -0.000146000
     1000.000000000	    -0.001154000
      228.000000000	    -0.005725000
       64.710000000	    -0.023312000
       21.060000000	    -0.063955000
        7.495000000	    -0.149981000
        2.797000000	    -0.127262000
        0.521500000	     0.544529000
 0
        0.159600000	     1.000000000
 1
        9.439000000	     0.038109000
        2.002000000	     0.209480000
        0.545600000	     0.508557000
 1
        0.151700000	     1.000000000
 2
        0.550000000	     1.000000000
 Index:  18	 Charge: 6	 Center: -9.911420947	-3.651980333	-2.529829709
 0
     6665.000000000	     0.000692000
     1000.000000000	     0.005329000
      228.000000000	     0.027077000
       64.710000000	     0.101718000
       21.060000000	     0.274740000
        7.495000000	     0.448564000
        2.797000000	     0.285074000
        0.521500000	     0.015204000
 0
     6665.000000000	    -0.000146000
     1000.000000000	    -0.001154000
      228.000000000	    -0.005725000
       64.710000000	    -0.023312000
       21.060000000	    -0.063955000
        7.495000000	    -0.149981000
        2.797000000	    -0.127262000
        0.521500000	     0.544529000
 0
        0.159600000	     1.000000000
 1
        9.439000000	     0.038109000
        2.002000000	     0.209480000
        0.545600000	     0.508557000
 1
        0.151700000	     1.000000000
 2
        0.550000000	     1.000000000
 Index:  19	 Charge: 1	 Center: -13.244294522	0.620388347	0.892439498
 0
       13.010000000	     0.019685000
        1.962000000	     0.137977000
        0.444600000	     0.478148000
 0
        0.122000000	     1.000000000
 1
        0.727000000	     1.000000000
 Index:  20	 Charge: 1	 Center: -10.145760869	-5.145000741	-3.909791914
 0
       13.010000000	     0.019685000
        1.962000000	     0.137977000
        0.444600000	     0.478148000
 0
        0.122000000	     1.000000000
 1
        0.727000000	     1.000000000
 Index:  21	 Charge: 6	 Center: -12.069062888	-2.363222298	-1.648899013
 0
     6665.000000000	     0.000692000
     1000.000000000	     0.005329000
      228.000000000	     0.027077000
       64.710000000	     0.101718000
       21.060000000	     0.274740000
        7.495000000	     0.448564000
        2.797000000	     0.285074000
        0.521500000	     0.015204000
 0
     6665.000000000	    -0.000146000
     1000.000000000	    -0.001154000
      228.000000000	    -0.005725000
       64.710000000	    -0.023312000
       21.060000000	    -0.063955000
        7.495000000	    -0.149981000
        2.797000000	    -0.127262000
        0.521500000	     0.544529000
 0
        0.159600000	     1.000000000
 1
        9.439000000	     0.038109000
        2.002000000	     0.209480000
        0.545600000	     0.508557000
 1
        0.151700000	     1.000000000
 2
        0.550000000	     1.000000000
 Index:  22	 Charge: 6	 Center: -4.375334659	0.422981504	3.499325335
 0
     6665.000000000	     0.000692000
     1000.000000000	     0.005329000
      228.000000000	     0.027077000
       64.710000000	     0.101718000
       21.060000000	     0.274740000
        7.495000000	     0.448564000
        2.797000000	     0.285074000
        0.521500000	     0.015204000
 0
     6665.000000000	    -0.000146000
     1000.000000000	    -0.001154000
      228.000000000	    -0.005725000
       64.710000000	    -0.023312000
       21.060000000	    -0.063955000
        7.495000000	    -0.149981000
        2.797000000	    -0.127262000
        0.521500000	     0.544529000
 0
        0.159600000	     1.000000000
 1
        9.439000000	     0.038109000
        2.002000000	     0.209480000
        0.545600000	     0.508557000
 1
        0.151700000	     1.000000000
 2
        0.550000000	     1.000000000
 Index:  23	 Charge: 6	 Center: -5.487631397	-0.717067800	5.602840228
 0
     6665.000000000	     0.000692000
     1000.000000000	     0.005329000
      228.000000000	     0.027077000
       64.710000000	     0.101718000
       21.060000000	     0.274740000
        7.495000000	     0.448564000
        2.797000000	     0.285074000
        0.521500000	     0.015204000
 0
     6665.000000000	    -0.000146000
     1000.000000000	    -0.001154000
      228.000000000	    -0.005725000
       64.710000000	    -0.023312000
       21.060000000	    -0.063955000
        7.495000000	    -0.149981000
        2.797000000	    -0.127262000
        0.521500000	     0.544529000
 0
        0.159600000	     1.000000000
 1
        9.439000000	     0.038109000
        2.002000000	     0.209480000
        0.545600000	     0.508557000
 1
        0.151700000	     1.000000000
 2
        0.550000000	     1.000000000
 Index:  24	 Charge: 6	 Center: -2.871038830	2.563671410	3.831567574
 0
     6665.000000000	     0.000692000
     1000.000000000	     0.005329000
      228.000000000	     0.027077000
       64.710000000	     0.101718000
       21.060000000	     0.274740000
        7.495000000	     0.448564000
        2.797000000	     0.285074000
        0.521500000	     0.015204000
 0
     6665.000000000	    -0.000146000
     1000.000000000	    -0.001154000
      228.000000000	    -0.005725000
       64.710000000	    -0.023312000
       21.060000000	    -0.063955000
        7.495000000	    -0.149981000
        2.797000000	    -0.127262000
        0.521500000	     0.544529000
 0
        0.159600000	     1.000000000
 1
        9.439000000	     0.038109000
        2.002000000	     0.209480000
        0.545600000	     0.508557000
 1
        0.151700000	     1.000000000
 2
        0.550000000	     1.000000000
 Index:  25	 Charge: 1	 Center: -6.638265492	-2.387226323	5.354495208
 0
       13.010000000	     0.019685000
        1.962000000	     0.137977000
        0.444600000	     0.478148000
 0
        0.122000000	     1.000000000
 1
        0.727000000	     1.000000000
 Index:  26	 Charge: 1	 Center: -2.005617643	3.448361273	2.205837632
 0
       13.010000000	     0.019685000
        1.962000000	     0.137977000
        0.444600000	     0.478148000
 0
        0.122000000	     1.000000000
 1
        0.727000000	     1.000000000
 Index:  27	 Charge: 6	 Center: -5.117287137	0.290169542	7.997180278
 0
     6665.000000000	     0.000692000
     1000.000000000	     0.005329000
      228.000000000	     0.027077000
       64.710000000	     0.101718000
       21.060000000	     0.274740000
        7.495000000	     0.448564000
        2.797000000	     0.285074000
        0.521500000	     0.015204000
 0
     6665.000000000	    -0.000146000
     1000.000000000	    -0.001154000
      228.000000000	    -0.005725000
       64.710000000	    -0.023312000
       21.060000000	    -0.063955000
        7.495000000	    -0.149981000
        2.797000000	    -0.127262000
        0.521500000	     0.544529000
 0
        0.159600000	     1.000000000
 1
        9.439000000	     0.038109000
        2.002000000	     0.209480000
        0.545600000	     0.508557000
 1
        0.151700000	     1.000000000
 2
        0.550000000	     1.000000000
 Index:  28	 Charge: 6	 Center: -2.488406109	3.546136275	6.234700483
 0
     6665.000000000	     0.000692000
     1000.000000000	     0.005329000
      228.000000000	     0.027077000
       64.710000000	     0.101718000
       21.060000000	     0.274740000
        7.495000000	     0.448564000
        2.797000000	     0.285074000
        0.521500000	     0.015204000
 0
     6665.000000000	    -0.000146000
     1000.000000000	    -0.001154000
      228.000000000	    -0.005725000
       64.710000000	    -0.023312000
       21.060000000	    -0.063955000
        7.495000000	    -0.149981000
        2.797000000	    -0.127262000
        0.521500000	     0.544529000
 0
        0.159600000	     1.000000000
 1
        9.439000000	     0.038109000
        2.002000000	     0.209480000
        0.545600000	     0.508557000
 1
        0.151700000	     1.000000000
 2
        0.550000000	     1.000000000
 Index:  29	 Charge: 1	 Center: -5.989729063	-0.608802906	9.612859984
 0
       13.010000000	     0.019685000
        1.962000000	     0.137977000
        0.444600000	     0.478148000
 0
        0.122000000	     1.000000000
 1
        0.727000000	     1.000000000
 Index:  30	 Charge: 1	 Center: -1.321966273	5.209003153	6.468041874
 0
       13.010000000	     0.019685000
        1.962000000	     0.137977000
        0.444600000	     0.478148000
 0
        0.122000000	     1.000000000
 1
        0.727000000	     1.000000000
 Index:  31	 Charge: 6	 Center: -3.614528514	2.421402060	8.325655991
 0
     6665.000000000	     0.000692000
     1000.000000000	     0.005329000
      228.000000000	     0.027077000
       64.710000000	     0.101718000
       21.060000000	     0.274740000
        7.495000000	     0.448564000
        2.797000000	     0.285074000
        0.521500000	     0.015204000
 0
     6665.000000000	    -0.000146000
     1000.000000000	    -0.001154000
      228.000000000	    -0.005725000
       64.710000000	    -0.023312000
       21.060000000	    -0.063955000
        7.495000000	    -0.149981000
        2.797000000	    -0.127262000
        0.521500000	     0.544529000
 0
        0.159600000	     1.000000000
 1
        9.439000000	     0.038109000
        2.002000000	     0.209480000
        0.545600000	     0.508557000
 1
        0.151700000	     1.000000000
 2
        0.550000000	     1.000000000
 Index:  32	 Charge: 1	 Center: -3.322068154	3.196264677	10.194000941
 0
       13.010000000	     0.019685000
        1.962000000	     0.137977000
        0.444600000	     0.478148000
 0
        0.122000000	     1.000000000
 1
        0.727000000	     1.000000000
 Index:  33	 Charge: 6	 Center: -14.475978982	-3.104072349	-2.678671692
 0
     6665.000000000	     0.000692000
     1000.000000000	     0.005329000
      228.000000000	     0.027077000
       64.710000000	     0.101718000
       21.060000000	     0.274740000
        7.495000000	     0.448564000
        2.797000000	     0.285074000
        0.521500000	     0.015204000
 0
     6665.000000000	    -0.000146000
     1000.000000000	    -0.001154000
      228.000000000	    -0.005725000
       64.710000000	    -0.023312000
       21.060000000	    -0.063955000
        7.495000000	    -0.149981000
        2.797000000	    -0.127262000
        0.521500000	     0.544529000
 0
        0.159600000	     1.000000000
 1
        9.439000000	     0.038109000
        2.002000000	     0.209480000
        0.545600000	     0.508557000
 1
        0.151700000	     1.000000000
 2
        0.550000000	     1.000000000
 Index:  34	 Charge: 1	 Center: -14.358357125	-4.590780137	-4.078878305
 0
       13.010000000	     0.019685000
        1.962000000	     0.137977000
        0.444600000	     0.478148000
 0
        0.122000000	     1.000000000
 1
        0.727000000	     1.000000000
 Index:  35	 Charge: 6	 Center: -16.875429151	-2.288715721	-2.221152220
 0
     6665.000000000	     0.000692000
     1000.000000000	     0.005329000
      228.000000000	     0.027077000
       64.710000000	     0.101718000
       21.060000000	     0.274740000
        7.495000000	     0.448564000
        2.797000000	     0.285074000
        0.521500000	     0.015204000
 0
     6665.000000000	    -0.000146000
     1000.000000000	    -0.001154000
      228.000000000	    -0.005725000
       64.710000000	    -0.023312000
       21.060000000	    -0.063955000
        7.495000000	    -0.149981000
        2.797000000	    -0.127262000
        0.521500000	     0.544529000
 0
        0.159600000	     1.000000000
 1
        9.439000000	     0.038109000
        2.002000000	     0.209480000
        0.545600000	     0.508557000
 1
        0.151700000	     1.000000000
 2
        0.550000000	     1.000000000
 Index:  36	 Charge: 6	 Center: -19.075418037	-3.383973056	-3.563469364
 0
     6665.000000000	     0.000692000
     1000.000000000	     0.005329000
      228.000000000	     0.027077000
       64.710000000	     0.101718000
       21.060000000	     0.274740000
        7.495000000	     0.448564000
        2.797000000	     0.285074000
        0.521500000	     0.015204000
 0
     6665.000000000	    -0.000146000
     1000.000000000	    -0.001154000
      228.000000000	    -0.005725000
       64.710000000	    -0.023312000
       21.060000000	    -0.063955000
        7.495000000	    -0.149981000
        2.797000000	    -0.127262000
        0.521500000	     0.544529000
 0
        0.159600000	     1.000000000
 1
        9.439000000	     0.038109000
        2.002000000	     0.209480000
        0.545600000	     0.508557000
 1
        0.151700000	     1.000000000
 2
        0.550000000	     1.000000000
 Index:  37	 Charge: 8	 Center: -21.239369173	-2.753523311	-3.226725829
 0
    11720.000000000	     0.000710000
     1759.000000000	     0.005470000
      400.800000000	     0.027837000
      113.700000000	     0.104800000
       37.030000000	     0.283062000
       13.270000000	     0.448719000
        5.025000000	     0.270952000
        1.013000000	     0.015458000
 0
    11720.000000000	    -0.000160000
     1759.000000000	    -0.001263000
      400.800000000	    -0.006267000
      113.700000000	    -0.025716000
       37.030000000	    -0.070924000
       13.270000000	    -0.165411000
        5.025000000	    -0.116955000
        1.013000000	     0.557368000
 0
        0.302300000	     1.000000000
 1
       17.700000000	     0.043018000
        3.854000000	     0.228913000
        1.046000000	     0.508728000
 1
        0.275300000	     1.000000000
 2
        1.185000000	     1.000000000
 Index:  38	 Charge: 8	 Center: -18.430768152	-5.207527352	-5.253928686
 0
    11720.000000000	     0.000710000
     1759.000000000	     0.005470000
      400.800000000	     0.027837000
      113.700000000	     0.104800000
       37.030000000	     0.283062000
       13.270000000	     0.448719000
        5.025000000	     0.270952000
        1.013000000	     0.015458000
 0
    11720.000000000	    -0.000160000
     1759.000000000	    -0.001263000
      400.800000000	    -0.006267000
      113.700000000	    -0.025716000
       37.030000000	    -0.070924000
       13.270000000	    -0.165411000
        5.025000000	    -0.116955000
        1.013000000	     0.557368000
 0
        0.302300000	     1.000000000
 1
       17.700000000	     0.043018000
        3.854000000	     0.228913000
        1.046000000	     0.508728000
 1
        0.275300000	     1.000000000
 2
        1.185000000	     1.000000000
 Index:  39	 Charge: 1	 Center: -20.001438483	-5.774859878	-5.997667322
 0
       13.010000000	     0.019685000
        1.962000000	     0.137977000
        0.444600000	     0.478148000
 0
        0.122000000	     1.000000000
 1
        0.727000000	     1.000000000
 Index:  40	 Charge: 6	 Center: -17.504729734	-0.359741572	-0.452190980
 0
     6665.000000000	     0.000692000
     1000.000000000	     0.005329000
      228.000000000	     0.027077000
       64.710000000	     0.101718000
       21.060000000	     0.274740000
        7.495000000	     0.448564000
        2.797000000	     0.285074000
        0.521500000	     0.015204000
 0
     6665.000000000	    -0.000146000
     1000.000000000	    -0.001154000
      228.000000000	    -0.005725000
       64.710000000	    -0.023312000
       21.060000000	    -0.063955000
        7.495000000	    -0.149981000
        2.797000000	    -0.127262000
        0.521500000	     0.544529000
 0
        0.159600000	     1.000000000
 1
        9.439000000	     0.038109000
        2.002000000	     0.209480000
        0.545600000	     0.508557000
 1
        0.151700000	     1.000000000
 2
        0.550000000	     1.000000000
 Index:  41	 Charge: 7	 Center: -17.975709333	1.205316131	0.990074077
 0
     9046.000000000	     0.000700000
     1357.000000000	     0.005389000
      309.300000000	     0.027406000
       87.730000000	     0.103207000
       28.560000000	     0.278723000
       10.210000000	     0.448540000
        3.838000000	     0.278238000
        0.746600000	     0.015440000
 0
     9046.000000000	    -0.000153000
     1357.000000000	    -0.001208000
      309.300000000	    -0.005992000
       87.730000000	    -0.024544000
       28.560000000	    -0.067459000
       10.210000000	    -0.158078000
        3.838000000	    -0.121831000
        0.746600000	     0.549003000
 0
        0.224800000	     1.000000000
 1
       13.550000000	     0.039919000
        2.917000000	     0.217169000
        0.797300000	     0.510319000
 1
        0.218500000	     1.000000000
 2
        0.817000000	     1.000000000
~~~~~~~~~~~~~~~~~~~~~~~~~~~~~~~~~~~~~~~~~~~~~~~~~~~~~~~~~~~~~~~~~~~~~~~~~~~~~~~~~~~~~~~~~~~~~~~~~~~~
~~~~~~~~~~~~~~~~~~~~~~~~~~~~~~~~~~~~~~~~~~~~~~~~~~~~~~~~~~~~~~~~~~~~~~~~~~~~~~~~~~~~~~~~~~~~~~~~~~~~
Occupation Module:
 
Aufbau occupation number model.
++++++++++++++++++++++++++++++++++++++++++++++++++++++++++++++++++++++++++++++++++++++++++++++++++++
              Total number of electrons: 178
                Total electronic charge: 0
                                         alpha
        Total number of basis functions: 444  
      Total number of occupied orbitals: 89   
       Total number of virtual orbitals: 355  
         Number of frozen core orbitals: 26   
     Number of active occupied orbitals: 63   
      Number of active virtual orbitals: 355  
              Number of active orbitals: 418  
      Number of electrons for each spin: 89   

!WARNING! Frozen core orbitals are not supported in the SCF module. Only post-HF methods support a
          frozen core.

~~~~~~~~~~~~~~~~~~~~~~~~~~~~~~~~~~~~~~~~~~~~~~~~~~~~~~~~~~~~~~~~~~~~~~~~~~~~~~~~~~~~~~~~~~~~~~~~~~~~

!WARNING! basis1:None option is not active in cd-eri module

!WARNING! symmetry:True option is not active in cd-eri module

~~~~~~~~~~~~~~~~~~~~~~~~~~~~~~~~~~~~~~~~~~~~~~~~~~~~~~~~~~~~~~~~~~~~~~~~~~~~~~~~~~~~~~~~~~~~~~~~~~~~
Computing cholesky decomposed ERI:
NBASIS:        444
CD_THRESH:     0.0001
CD_BETA:       15
computing ...
	 finished!
CD_ERI_SHAPE:    (2382, 444, 444)
CD_ERI_SIZE:     469577952
CD_ERI_BYTES:    3756623616 (3582.60 MiB)
CD_ERI_SPARSITY: 30.98 %
~~~~~~~~~~~~~~~~~~~~~~~~~~~~~~~~~~~~~~~~~~~~~~~~~~~~~~~~~~~~~~~~~~~~~~~~~~~~~~~~~~~~~~~~~~~~~~~~~~~~
~~~~~~~~~~~~~~~~~~~~~~~~~~~~~~~~~~~~~~~~~~~~~~~~~~~~~~~~~~~~~~~~~~~~~~~~~~~~~~~~~~~~~~~~~~~~~~~~~~~~
Performing a core Hamiltonian guess.

~~~~~~~~~~~~~~~~~~~~~~~~~~~~~~~~~~~~~~~~~~~~~~~~~~~~~~~~~~~~~~~~~~~~~~~~~~~~~~~~~~~~~~~~~~~~~~~~~~~~
Starting restricted closed-shell CDIIS-SCF
~~~~~~~~~~~~~~~~~~~~~~~~~~~~~~~~~~~~~~~~~~~~~~~~~~~~~~~~~~~~~~~~~~~~~~~~~~~~~~~~~~~~~~~~~~~~~~~~~~~~
Iter         Error        CN         Last nv Method          Energy       Change
~~~~~~~~~~~~~~~~~~~~~~~~~~~~~~~~~~~~~~~~~~~~~~~~~~~~~~~~~~~~~~~~~~~~~~~~~~~~~~~~~~~~~~~~~~~~~~~~~~~~
   0      1.70524e+01     1  
   0      1.20328e+01     2  
   0                  2.021e+00   0.66071  2 C  
   1      1.81188e+01     3  
   1                  2.299e+00   0.22527  3 C  
   2      1.42139e+01     4  
   2                  2.300e+00   0.24811  4 C  
   3      9.15037e+00     5  
   3                  7.239e+00   0.39156  5 C  
   4      9.22220e+00     6  
   4                  7.878e+00   0.35989  6 C  
   5      1.34747e+01     6  
   5                  1.074e+01   0.04353  6 C  
   6      1.45578e+01     6  
   6                  1.511e+01  -0.01830  6 C  
   7      1.19332e+01     6  
   7                  1.372e+01   0.31183  6 C  
   8      1.81901e+01     6  
   8                  1.207e+01   0.08086  6 C  
   9      1.12055e+01     6  
   9                  5.493e+00   0.19069  6 C  
  10      1.05626e+01     6  
  10                  9.358e+00   0.15871  6 C  
  11      1.34190e+01     6  
  11                  8.135e+00   0.17583  6 C  
  12      9.91149e+00     6  
  12                  7.061e+00   0.30545  6 C  
  13      9.86596e+00     6  
  13                  1.213e+01   0.11621  6 C  
  14      1.32536e+01     6  
  14                  9.615e+00   0.27742  6 C  
  15      7.65479e+00     6  
  15                  1.441e+01   0.52401  6 C  
  16      1.00971e+01     6  
  16                  2.123e+01  -0.13562  6 C  
  17      1.13117e+01     6  
  17                  2.774e+01   0.02785  6 C  
  18      1.12973e+01     6  
  18                  2.206e+02  -0.03383  6 C  
  19      1.42852e+01     6  
  19                  2.583e+02   0.02544  6 C  
  20      1.19009e+01     6  
  20                  3.341e+02   0.15958  6 C  
  21      1.29209e+01     6  
  21                  3.164e+02   0.37951  6 C  
  22      1.07452e+01     6  
  22                  2.947e+02   0.29337  6 C  
  23      8.90846e+00     6  
  23                  3.357e+01   0.58219  6 C  
  24      9.70360e+00     6  
  24                  4.121e+01   0.02380  6 C  
  25      9.82196e+00     6  
  25                  1.671e+03  -0.40824  6 C  
  26      9.57631e+00     6  
  26                  1.792e+03   0.21893  6 C  
  27      9.14693e+00     6  
  27                  2.593e+03   0.83791  6 C  
  28      1.25179e+01     6  
  28                  2.235e+03   0.34062  6 C  
  29      1.13598e+01     6  
  29                  2.293e+03  -0.02020  6 C  
  30      1.08846e+01     6  
  30                  3.326e+02  -0.21261  6 C  
  31      1.13444e+01     6  
  31                  3.291e+02   0.14523  6 C  
  32      1.08141e+01     6  
  32                  1.775e+02  -0.31371  6 C  
  33      1.05464e+01     6  
  33                  1.602e+02   0.32085  6 C  
  34      1.16299e+01     6  
  34                  1.873e+02   0.02899  6 C  
  35      1.47498e+01     6  
  35                  1.618e+02   0.33465  6 C  
  36      7.75626e+00     6  
  36                  1.409e+02   0.82877  6 C  
  37      4.19387e+00     6  
  37                  6.335e+01   0.66668  6 C  
  38      6.32600e+00     6  
  38                  1.971e+01   0.22775  6 C  
  39      1.15574e+00     6  
  39                  2.402e+02   0.83227  6 C  
  40      6.63646e-01     6  
  40                  7.131e+02   0.74438  6 C  
  41      2.88243e-01     6  
  41                  6.314e+03   1.46374  6 C  
  42      7.62737e-02     6  
  42                  1.213e+04   0.95673  6 C  
  43      3.52129e-02     6  
  43                  5.576e+04   0.81925  6 C  
  44      1.26682e-02     6  
  44                  1.966e+04   1.10640  6 C  
  45      6.43801e-03     6  
  45                  2.367e+04   0.99169  6 C  
  46      3.10995e-03     6  
  46                  1.998e+04   0.98443  6 C  
  47      1.33897e-03     6  
  47                  9.786e+03   1.15795  6 C  
  48      6.35119e-04     6  
  48                  6.168e+03   0.99118  6 C  
  49      3.35070e-04     6  
  49                  2.607e+03   0.90410  6 C  
  50      1.69536e-04     6  
  50                  3.616e+03   1.05401  6 C  
  51      7.65727e-05     6  
  51                  4.333e+03   1.06314  6 C  
  52      3.48421e-05     6  
  52                  2.822e+03   0.95763  6 C  
  53      1.67393e-05     6  
  53                  2.024e+03   0.81956  6 C  
  54      9.09266e-06     6  
  54                  3.413e+03   1.00146  6 C  
  55      4.11952e-06     6  
  55                  2.963e+03   0.88951  6 C  
  56      2.20180e-06     6  
  56                  2.787e+03   1.02646  6 C  
  57      1.13123e-06     6  
  57                  1.853e+03   1.02819  6 C  
  58      7.39774e-07     6  
  58                  1.578e+03   1.11383  6 C  
  59      3.97272e-07     6  
  59                  1.268e+03   1.02310  6 C  
  60      2.12434e-07     6  
  60                  1.059e+03   1.06210  6 C  
  61      1.08082e-07     6  
  61                  1.026e+03   1.06050  6 C  
  62      6.12357e-08     6  
  62                  7.238e+02   0.89957  6 C  
  63      3.31727e-08     6  
  63                  1.749e+03   1.11403  6 C  
  64      1.47012e-08     6  
  64                  1.438e+03   0.95711  6 C  
  65      7.58593e-09 (converged)

Contributions to the energy:
~~~~~~~~~~~~~~~~~~~~~~~~~~~~~~~~~~~~~~~~~~~~~~~~~~~~~~~~~~~~~~~~~~~~~~~~~~~~~~~~~~~~~~~~~~~~~~~~~~~~
                          term           Value
~~~~~~~~~~~~~~~~~~~~~~~~~~~~~~~~~~~~~~~~~~~~~~~~~~~~~~~~~~~~~~~~~~~~~~~~~~~~~~~~~~~~~~~~~~~~~~~~~~~~
                            ne   -6616.230923470313
                           kin    1100.312182244164
                       hartree    2541.769632916854
                          x_hf    -149.655455163741
                      external    2022.676130173647
                         total   -1101.128433299390
~~~~~~~~~~~~~~~~~~~~~~~~~~~~~~~~~~~~~~~~~~~~~~~~~~~~~~~~~~~~~~~~~~~~~~~~~~~~~~~~~~~~~~~~~~~~~~~~~~~~
Print orbital information:
~~~~~~~~~~~~~~~~~~~~~~~~~~~~~~~~~~~~~~~~~~~~~~~~~~~~~~~~~~~~~~~~~~~~~~~~~~~~~~~~~~~~~~~~~~~~~~~~~~~~
               orb_index        Energy[E_h]     Energy[eV]
		   0     	      -20.6169687     -561.016
		   1     	      -20.5511689     -559.226
		   2     	      -15.6099096     -424.767
		   3     	      -15.5693028     -423.662
		   4     	      -11.3999789     -310.209
		   5     	      -11.3182458     -307.985
		   6     	      -11.3056601     -307.643
		   7     	      -11.2961678     -307.384
		   8     	      -11.2949247     -307.351
		   9     	      -11.2833230     -307.035
		  10     	      -11.2758855     -306.832
		  11     	      -11.2720974     -306.729
		  12     	      -11.2648617     -306.532
		  13     	      -11.2606275     -306.417
		  14     	      -11.2544393     -306.249
		  15     	      -11.2539194     -306.235
		  16     	      -11.2523909     -306.193
		  17     	      -11.2521963     -306.188
		  18     	      -11.2514358     -306.167
		  19     	      -11.2506533     -306.146
		  20     	      -11.2499632     -306.127
		  21     	      -11.2497964     -306.123
		  22     	      -11.2493255     -306.110
		  23     	      -11.2492277     -306.107
		  24     	      -11.2478301     -306.069
		  25     	      -11.2474949     -306.060
		  26     	       -1.4686244      -39.963
		  27     	       -1.3641111      -37.119
		  28     	       -1.3056426      -35.528
		  29     	       -1.2181192      -33.147
		  30     	       -1.1830742      -32.193
		  31     	       -1.1704067      -31.848
		  32     	       -1.1526539      -31.365
		  33     	       -1.1177801      -30.416
		  34     	       -1.0510044      -28.599
		  35     	       -1.0473949      -28.501
		  36     	       -1.0347073      -28.156
		  37     	       -1.0315271      -28.069
		  38     	       -1.0299340      -28.026
		  39     	       -0.9922655      -27.001
		  40     	       -0.9200655      -25.036
		  41     	       -0.8730881      -23.758
		  42     	       -0.8575533      -23.335
		  43     	       -0.8533244      -23.220
		  44     	       -0.8450259      -22.994
		  45     	       -0.8359850      -22.748
		  46     	       -0.8326663      -22.658
		  47     	       -0.7975074      -21.701
		  48     	       -0.7420668      -20.193
		  49     	       -0.7361937      -20.033
		  50     	       -0.7233971      -19.685
		  51     	       -0.7110694      -19.349
		  52     	       -0.6953726      -18.922
		  53     	       -0.6872984      -18.702
		  54     	       -0.6780907      -18.452
		  55     	       -0.6644851      -18.082
		  56     	       -0.6507519      -17.708
		  57     	       -0.6409864      -17.442
		  58     	       -0.6370568      -17.335
		  59     	       -0.6317666      -17.191
		  60     	       -0.6242753      -16.987
		  61     	       -0.6120921      -16.656
		  62     	       -0.6084158      -16.556
		  63     	       -0.6024802      -16.394
		  64     	       -0.6014528      -16.366
		  65     	       -0.5998199      -16.322
		  66     	       -0.5892374      -16.034
		  67     	       -0.5576712      -15.175
		  68     	       -0.5514331      -15.005
		  69     	       -0.5457275      -14.850
		  70     	       -0.5317368      -14.469
		  71     	       -0.5289701      -14.394
		  72     	       -0.5228252      -14.227
		  73     	       -0.5213739      -14.187
		  74     	       -0.5162116      -14.047
		  75     	       -0.5105424      -13.893
		  76     	       -0.5057662      -13.763
		  77     	       -0.5021575      -13.664
		  78     	       -0.4795968      -13.050
		  79     	       -0.4633300      -12.608
		  80     	       -0.4579264      -12.461
		  81     	       -0.4525535      -12.315
		  82     	       -0.4055804      -11.036
		  83     	       -0.3651158       -9.935
		  84     	       -0.3626318       -9.868
		  85     	       -0.3509211       -9.549
		  86     	       -0.3491156       -9.500
		  87     	       -0.3374921       -9.184
		  88 HOMO	       -0.2799484       -7.618
		  89 LUMO	        0.0374124        1.018
		  90     	        0.0997413        2.714
		  91     	        0.1109880        3.020
		  92     	        0.1287357        3.503
		  93     	        0.1309978        3.565
		  94     	        0.1339369        3.645
		  95     	        0.1707466        4.646
		  96     	        0.1762619        4.796
		  97     	        0.1796258        4.888
		  98     	        0.1827555        4.973
		  99     	        0.1900297        5.171
		 100     	        0.2045401        5.566
		 101     	        0.2052879        5.586
		 102     	        0.2095335        5.702
		 103     	        0.2143805        5.834
		 104     	        0.2189940        5.959
		 105     	        0.2327002        6.332
		 106     	        0.2357955        6.416
		 107     	        0.2404493        6.543
		 108     	        0.2513102        6.838
		 109     	        0.2539368        6.910
		 110     	        0.2625493        7.144
		 111     	        0.2648472        7.207
		 112     	        0.2926391        7.963
		 113     	        0.2979721        8.108
		 114     	        0.3198602        8.704
		 115     	        0.3257781        8.865
		 116     	        0.3513432        9.561
		 117     	        0.3570082        9.715
		 118     	        0.3736554       10.168
		 119     	        0.3778317       10.281
		 120     	        0.3850610       10.478
		 121     	        0.4027080       10.958
		 122     	        0.4086678       11.120
		 123     	        0.4291287       11.677
		 124     	        0.4351034       11.840
		 125     	        0.4370874       11.894
		 126     	        0.4398075       11.968
		 127     	        0.4460536       12.138
		 128     	        0.4472482       12.170
		 129     	        0.4654433       12.665
		 130     	        0.4699723       12.789
		 131     	        0.4859223       13.223
		 132     	        0.4887252       13.299
		 133     	        0.5090039       13.851
		 134     	        0.5221463       14.208
		 135     	        0.5239607       14.258
		 136     	        0.5399228       14.692
		 137     	        0.5489086       14.937
		 138     	        0.5661429       15.406
		 139     	        0.5892342       16.034
		 140     	        0.5969961       16.245
		 141     	        0.6017493       16.374
		 142     	        0.6135920       16.697
		 143     	        0.6332041       17.230
		 144     	        0.6373606       17.343
		 145     	        0.6423786       17.480
		 146     	        0.6564901       17.864
		 147     	        0.6600819       17.962
		 148     	        0.6689708       18.204
		 149     	        0.6718014       18.281
		 150     	        0.6749322       18.366
		 151     	        0.6779126       18.447
		 152     	        0.6875555       18.709
		 153     	        0.6896575       18.767
		 154     	        0.6908607       18.799
		 155     	        0.6965499       18.954
		 156     	        0.6982683       19.001
		 157     	        0.6998009       19.043
		 158     	        0.7060287       19.212
		 159     	        0.7083227       19.274
		 160     	        0.7100960       19.323
		 161     	        0.7174959       19.524
		 162     	        0.7201803       19.597
		 163     	        0.7236947       19.693
		 164     	        0.7250333       19.729
		 165     	        0.7269457       19.781
		 166     	        0.7314424       19.904
		 167     	        0.7335315       19.960
		 168     	        0.7428597       20.214
		 169     	        0.7476166       20.344
		 170     	        0.7511664       20.440
		 171     	        0.7561959       20.577
		 172     	        0.7727350       21.027
		 173     	        0.7791841       21.203
		 174     	        0.7870099       21.416
		 175     	        0.7880786       21.445
		 176     	        0.7925257       21.566
		 177     	        0.7962489       21.667
		 178     	        0.8029515       21.849
		 179     	        0.8070311       21.960
		 180     	        0.8219737       22.367
		 181     	        0.8268846       22.501
		 182     	        0.8414066       22.896
		 183     	        0.8515782       23.173
		 184     	        0.8547774       23.260
		 185     	        0.8568478       23.316
		 186     	        0.8641029       23.513
		 187     	        0.8647654       23.531
		 188     	        0.8716948       23.720
		 189     	        0.8741684       23.787
		 190     	        0.8769369       23.863
		 191     	        0.8815163       23.987
		 192     	        0.8891479       24.195
		 193     	        0.8912052       24.251
		 194     	        0.8958319       24.377
		 195     	        0.9003011       24.498
		 196     	        0.9106412       24.780
		 197     	        0.9277967       25.247
		 198     	        0.9324438       25.373
		 199     	        0.9343442       25.425
		 200     	        0.9428849       25.657
		 201     	        0.9520055       25.905
		 202     	        0.9547154       25.979
		 203     	        0.9593130       26.104
		 204     	        0.9636509       26.222
		 205     	        0.9675135       26.327
		 206     	        0.9764557       26.571
		 207     	        0.9835258       26.763
		 208     	        0.9888265       26.907
		 209     	        0.9956138       27.092
		 210     	        1.0086506       27.447
		 211     	        1.0427428       28.374
		 212     	        1.0701638       29.121
		 213     	        1.0829916       29.470
		 214     	        1.0864491       29.564
		 215     	        1.0892509       29.640
		 216     	        1.1024901       30.000
		 217     	        1.1086578       30.168
		 218     	        1.1139668       30.313
		 219     	        1.1160566       30.369
		 220     	        1.1193782       30.460
		 221     	        1.1328708       30.827
		 222     	        1.1366720       30.930
		 223     	        1.1405013       31.035
		 224     	        1.1440095       31.130
		 225     	        1.1503187       31.302
		 226     	        1.1572067       31.489
		 227     	        1.1592795       31.546
		 228     	        1.1651675       31.706
		 229     	        1.1669063       31.753
		 230     	        1.1837405       32.211
		 231     	        1.1923767       32.446
		 232     	        1.1956892       32.536
		 233     	        1.2033655       32.745
		 234     	        1.2084219       32.883
		 235     	        1.2156222       33.079
		 236     	        1.2258265       33.356
		 237     	        1.2273752       33.399
		 238     	        1.2338105       33.574
		 239     	        1.2379013       33.685
		 240     	        1.2389267       33.713
		 241     	        1.2500000       34.014
		 242     	        1.2557798       34.172
		 243     	        1.2578406       34.228
		 244     	        1.2609409       34.312
		 245     	        1.2694578       34.544
		 246     	        1.2726037       34.629
		 247     	        1.2799659       34.830
		 248     	        1.2837508       34.933
		 249     	        1.2868899       35.018
		 250     	        1.2946971       35.230
		 251     	        1.3013631       35.412
		 252     	        1.3058760       35.535
		 253     	        1.3117394       35.694
		 254     	        1.3201890       35.924
		 255     	        1.3238514       36.024
		 256     	        1.3334533       36.285
		 257     	        1.3453121       36.608
		 258     	        1.3525463       36.805
		 259     	        1.3717644       37.328
		 260     	        1.3741619       37.393
		 261     	        1.3768944       37.467
		 262     	        1.3865543       37.730
		 263     	        1.3898779       37.821
		 264     	        1.3999677       38.095
		 265     	        1.4227854       38.716
		 266     	        1.4358296       39.071
		 267     	        1.4710799       40.030
		 268     	        1.4779721       40.218
		 269     	        1.4894172       40.529
		 270     	        1.4957501       40.701
		 271     	        1.5020384       40.873
		 272     	        1.5056606       40.971
		 273     	        1.5217932       41.410
		 274     	        1.5299117       41.631
		 275     	        1.5537563       42.280
		 276     	        1.5581821       42.400
		 277     	        1.5701249       42.725
		 278     	        1.5816037       43.038
		 279     	        1.6033062       43.628
		 280     	        1.6400912       44.629
		 281     	        1.6476972       44.836
		 282     	        1.6732760       45.532
		 283     	        1.6790861       45.690
		 284     	        1.6950818       46.126
		 285     	        1.7018194       46.309
		 286     	        1.7199371       46.802
		 287     	        1.7284322       47.033
		 288     	        1.7315492       47.118
		 289     	        1.7409692       47.374
		 290     	        1.7454605       47.496
		 291     	        1.7472734       47.546
		 292     	        1.7522626       47.681
		 293     	        1.7638143       47.996
		 294     	        1.7684973       48.123
		 295     	        1.7796241       48.426
		 296     	        1.7903445       48.718
		 297     	        1.7960800       48.874
		 298     	        1.8024923       49.048
		 299     	        1.8211028       49.555
		 300     	        1.8255841       49.677
		 301     	        1.8403187       50.078
		 302     	        1.8512995       50.376
		 303     	        1.8558278       50.500
		 304     	        1.8591554       50.590
		 305     	        1.8682859       50.839
		 306     	        1.8707778       50.906
		 307     	        1.8803846       51.168
		 308     	        1.8853892       51.304
		 309     	        1.8897787       51.423
		 310     	        1.8966584       51.611
		 311     	        1.9021839       51.761
		 312     	        1.9054054       51.849
		 313     	        1.9088236       51.942
		 314     	        1.9130372       52.056
		 315     	        1.9176261       52.181
		 316     	        1.9236177       52.344
		 317     	        1.9273314       52.445
		 318     	        1.9340278       52.628
		 319     	        1.9432976       52.880
		 320     	        1.9450462       52.927
		 321     	        1.9476306       52.998
		 322     	        1.9503568       53.072
		 323     	        1.9554727       53.211
		 324     	        1.9637479       53.436
		 325     	        1.9758047       53.764
		 326     	        1.9816756       53.924
		 327     	        1.9890089       54.124
		 328     	        1.9934958       54.246
		 329     	        2.0168358       54.881
		 330     	        2.0172542       54.892
		 331     	        2.0243053       55.084
		 332     	        2.0270676       55.159
		 333     	        2.0392085       55.490
		 334     	        2.0482541       55.736
		 335     	        2.0554664       55.932
		 336     	        2.0643211       56.173
		 337     	        2.0690521       56.302
		 338     	        2.0764987       56.504
		 339     	        2.0791916       56.578
		 340     	        2.0947564       57.001
		 341     	        2.0975215       57.076
		 342     	        2.1203259       57.697
		 343     	        2.1207011       57.707
		 344     	        2.1320682       58.017
		 345     	        2.1372263       58.157
		 346     	        2.1417640       58.280
		 347     	        2.1459273       58.394
		 348     	        2.1479902       58.450
		 349     	        2.1498355       58.500
		 350     	        2.1530006       58.586
		 351     	        2.1658972       58.937
		 352     	        2.1715183       59.090
		 353     	        2.1821537       59.379
		 354     	        2.1883896       59.549
		 355     	        2.1898077       59.588
		 356     	        2.2019035       59.917
		 357     	        2.2135135       60.233
		 358     	        2.2172700       60.335
		 359     	        2.2366737       60.863
		 360     	        2.2419381       61.006
		 361     	        2.2502263       61.232
		 362     	        2.2537964       61.329
		 363     	        2.2579755       61.443
		 364     	        2.2689772       61.742
		 365     	        2.2717784       61.818
		 366     	        2.2782327       61.994
		 367     	        2.2810764       62.071
		 368     	        2.2967332       62.497
		 369     	        2.2995829       62.575
		 370     	        2.3015177       62.627
		 371     	        2.3254353       63.278
		 372     	        2.3301493       63.407
		 373     	        2.3528058       64.023
		 374     	        2.3577510       64.158
		 375     	        2.3928382       65.112
		 376     	        2.4075851       65.514
		 377     	        2.4156085       65.732
		 378     	        2.4273634       66.052
		 379     	        2.4376528       66.332
		 380     	        2.4439715       66.504
		 381     	        2.4668132       67.125
		 382     	        2.4865835       67.663
		 383     	        2.4893422       67.738
		 384     	        2.4950747       67.894
		 385     	        2.5022629       68.090
		 386     	        2.5296296       68.835
		 387     	        2.5370786       69.037
		 388     	        2.5527934       69.465
		 389     	        2.5617337       69.708
		 390     	        2.5779046       70.148
		 391     	        2.5935931       70.575
		 392     	        2.6327812       71.642
		 393     	        2.7113597       73.780
		 394     	        2.7154391       73.891
		 395     	        2.7237101       74.116
		 396     	        2.7299994       74.287
		 397     	        2.7563307       75.004
		 398     	        2.7665949       75.283
		 399     	        2.7865861       75.827
		 400     	        2.7909676       75.946
		 401     	        2.7941619       76.033
		 402     	        2.8043083       76.309
		 403     	        2.8085703       76.425
		 404     	        2.8401236       77.284
		 405     	        2.8781149       78.317
		 406     	        2.8882132       78.592
		 407     	        2.9133331       79.276
		 408     	        2.9366303       79.910
		 409     	        2.9463721       80.175
		 410     	        2.9688115       80.785
		 411     	        2.9772005       81.014
		 412     	        2.9785518       81.051
		 413     	        2.9839526       81.197
		 414     	        3.0134853       82.001
		 415     	        3.0283608       82.406
		 416     	        3.0521185       83.052
		 417     	        3.0618010       83.316
		 418     	        3.0763033       83.710
		 419     	        3.0941207       84.195
		 420     	        3.1045638       84.479
		 421     	        3.1480464       85.663
		 422     	        3.1687635       86.226
		 423     	        3.1938890       86.910
		 424     	        3.2102032       87.354
		 425     	        3.2136058       87.447
		 426     	        3.2368684       88.080
		 427     	        3.2497668       88.431
		 428     	        3.2660122       88.873
		 429     	        3.2726138       89.052
		 430     	        3.2820956       89.310
		 431     	        3.3368844       90.801
		 432     	        3.4092507       92.770
		 433     	        3.4324189       93.401
		 434     	        3.4899029       94.965
		 435     	        3.5327255       96.130
		 436     	        3.5354779       96.205
		 437     	        3.6027422       98.036
		 438     	        3.8644520      105.157
		 439     	        3.9062579      106.295
		 440     	        3.9364671      107.117
		 441     	        3.9849703      108.437
		 442     	        3.9914361      108.612
		 443     	        4.1452789      112.799
~~~~~~~~~~~~~~~~~~~~~~~~~~~~~~~~~~~~~~~~~~~~~~~~~~~~~~~~~~~~~~~~~~~~~~~~~~~~~~~~~~~~~~~~~~~~~~~~~~~~
~~~~~~~~~~~~~~~~~~~~~~~~~~~~~~~~~~~~~~~~~~~~~~~~~~~~~~~~~~~~~~~~~~~~~~~~~~~~~~~~~~~~~~~~~~~~~~~~~~~~
       HOMO-LUMO gap 		       -0.3173608       -8.636
~~~~~~~~~~~~~~~~~~~~~~~~~~~~~~~~~~~~~~~~~~~~~~~~~~~~~~~~~~~~~~~~~~~~~~~~~~~~~~~~~~~~~~~~~~~~~~~~~~~~
~~~~~~~~~~~~~~~~~~~~~~~~~~~~~~~~~~~~~~~~~~~~~~~~~~~~~~~~~~~~~~~~~~~~~~~~~~~~~~~~~~~~~~~~~~~~~~~~~~~~
 
 
====================================================================================================
 
RCC module
 
~~~~~~~~~~~~~~~~~~~~~~~~~~~~~~~~~~~~~~~~~~~~~~~~~~~~~~~~~~~~~~~~~~~~~~~~~~~~~~~~~~~~~~~~~~~~~~~~~~~~
PARAMETERS
Wave function model            RCCSD
Full name of model             Restricted Coupled Cluster Singles Doubles
Cluster operator               T1 + T2
Total number of electrons      178
Total number of electron pairs 89
Total number of orbitals       444
Number of active orbitals      418
Number of core orbitals        26
Number of active occupied      63
Number of active virtual       355
Initial guess                  mp2
Solver                         pbqn
Optimization thresholds:
     energy threshold          1e-07
     residual threshold        1e-06
Maximum number of iterations   3
Tensor contraction engine      optimal
....................................................................................................
Performing an MP2 calculations for an initial guess.
Resuming CC calculation.
~~~~~~~~~~~~~~~~~~~~~~~~~~~~~~~~~~~~~~~~~~~~~~~~~~~~~~~~~~~~~~~~~~~~~~~~~~~~~~~~~~~~~~~~~~~~~~~~~~~~
~~~~~~~~~~~~~~~~~~~~~~~~~~~~~~~~~~~~~~~~~~~~~~~~~~~~~~~~~~~~~~~~~~~~~~~~~~~~~~~~~~~~~~~~~~~~~~~~~~~~
Entering perturbation-based quasi-Newton solver
~~~~~~~~~~~~~~~~~~~~~~~~~~~~~~~~~~~~~~~~~~~~~~~~~~~~~~~~~~~~~~~~~~~~~~~~~~~~~~~~~~~~~~~~~~~~~~~~~~~~
OPTIMIZATION PARAMETERS:
Optimization thresholds:
  wfn amplitudes:    1.00e-06
  energy:            1.00e-07
  maxiter:             3
DIIS:
  max vectors:       2
  start:             0
  reset:             False
~~~~~~~~~~~~~~~~~~~~~~~~~~~~~~~~~~~~~~~~~~~~~~~~~~~~~~~~~~~~~~~~~~~~~~~~~~~~~~~~~~~~~~~~~~~~~~~~~~~~
Computing Jacobian approximation for Quasi-Newton solver.

  Iter     Total energy        Diff    Corr. energy    Residual    max(Residual)         Time
     1 -1104.6164228553    1.10e+03   -3.4879895559    1.69e-01         2.84e-02         968.6712
     2 -1104.7328669293    1.16e-01   -3.6044336299    6.04e-02         1.19e-02         935.8838
     3 -1104.7307668412   -2.10e-03   -3.6023335418    3.65e-02         1.31e-02         881.0189
~~~~~~~~~~~~~~~~~~~~~~~~~~~~~~~~~~~~~~~~~~~~~~~~~~~~~~~~~~~~~~~~~~~~~~~~~~~~~~~~~~~~~~~~~~~~~~~~~~~~
   Quasi-Netwon NOT converged
====================================================================================================
 

!WARNING! Program terminated. Amplitudes did not converge.

 
----------------------------------------------------------------------------------------------------
RCCSD energy
Total energy            -1104.73076684 a.u.
Reference determinant   -1101.12843330 a.u.
Correlation energy         -3.60233354 a.u.
Singles                     0.00062813 a.u.
Doubles                    -3.60296167 a.u.
----------------------------------------------------------------------------------------------------
 
Leading double excitation amplitudes

    amplitude   i   j  ->   a   b

    -0.038425  86  86  ->  94  94
    -0.037610  85  85  ->  92  92
    -0.036004  87  87  ->  95  95
    -0.035510  83  83  ->  90  90
    -0.035501  79  79  -> 101 101
    -0.026278  89  89  ->  90  90
    -0.026121  85  85  ->  93  93
    -0.025711  84  84  ->  91  91
    -0.025668  86  86  ->  91  91
    -0.025495  84  84  ->  94  94
    -0.025381  87  87  ->  91  91
    -0.024936  88  88  ->  90  90
    -0.024086  86  86  ->  91  94
    -0.024086  86  86  ->  94  91
    -0.023891  59  59  -> 101 101
    -0.022767  85  88  ->  92  93
    -0.022767  88  85  ->  93  92
    -0.022595  85  88  ->  93  92
    -0.022595  88  85  ->  92  93
    -0.022083  87  87  ->  91  95
----------------------------------------------------------------------------------------------------

Leading single excitation amplitudes

    amplitude   i  ->   a

     0.032075  83  ->  90
     0.031656  59  -> 101
    -0.031360  88  ->  90
    -0.018999  80  ->  98
    -0.015787  59  ->  90
    -0.015195  83  ->  93
     0.014470  86  ->  90
     0.013835  59  ->  98
     0.011053  79  -> 101
     0.011004  59  -> 118
     0.010992  79  ->  98
    -0.010930  69  ->  90
    -0.010912  83  ->  95
    -0.009835  87  ->  90
     0.009801  59  -> 119
    -0.009689  89  ->  93
    -0.009557  80  ->  90
     0.009417  86  -> 170
     0.009388  71  ->  98
    -0.009290  85  -> 158
----------------------------------------------------------------------------------------------------
T1 diagnostic: 0.012325
13556.001813173294
++++++++++++++++++++++++++++++++++++++++++++++++++++++++++++++++++++++++++++++++++++++++++++++++++++

Please, cite the following references:
~~~~~~~~~~~~~~~~~~~~~~~~~~~~~~~~~~~~~~~~~~~~~~~~~~~~~~~~~~~~~~~~~~~~~~~~~~~~~~~~~~~~~~~~~~~~~~~~~~~~

 * For the commutator DIIS SCF algorithm
   - Pulay, P.; Chem. Phys. Lett. 73, 393--398 (1980);
     http://dx.doi.org/10.1016/0009-2614(80)80396-4

 * For the pCCD method
   - Boguslawski, K.; Tecmer, P.; Ayers, P. W.; Bultinck, P.; De Baerdemacker, S.; Van Neck, D.;
     Phys. Rev. B 89, 201106(R) (2014); http://dx.doi.org/10.1103/PhysRevB.89.201106

   - Boguslawski, K.; Tecmer, P.; Ayers, P. W.; Bultinck, P.; De Baerdemacker, S.; Van Neck, D.; J.
     Chem. Theory Comput. 10, 4873--4882 (2014); http://dx.doi.org/10.1021/ct500759q

 * For the use of the Libint library
   - A library for the evaluation of molecular integrals of many-body operators over Gaussian
     functions E. F. Valeev; (2019) ; http://libint.valeyev.net/

~~~~~~~~~~~~~~~~~~~~~~~~~~~~~~~~~~~~~~~~~~~~~~~~~~~~~~~~~~~~~~~~~~~~~~~~~~~~~~~~~~~~~~~~~~~~~~~~~~~~
Details can be found in the file
/home/maximiliankriebel/software/mypybest/oneapi2023.1/lib/python3.9/site-packages/pybest/data/refer
ences.bib

++++++++++++++++++++++++++++++++++++++++++++++++++++++++++++++++++++++++++++++++++++++++++++++++++++

User:            maximiliankriebel
Machine info:    Linux tc09 3.10.0-1160.90.1.el7.x86_64 #1 SMP Thu May 4 15:21:22 UTC 2023 x86_64
Time:            2023-10-03T00:39:27.662334
Python version:  3.9.16 (main, Feb 22 2023, 01:57:33) [GCC 11.2.0]
PyBEST version:  1.4.0.dev0
Current Dir:     /home/maximiliankriebel/gpu_tests
Command line:    test_run_pvdz.py
PyBEST module:   /home/maximiliankriebel/software/mypybest/oneapi2023.1/lib/python3.9/site-packages/
                 pybest/log.py

Overview of CPU time usage.
~~~~~~~~~~~~~~~~~~~~~~~~~~~~~~~~~~~~~~~~~~~~~~~~~~~~~~~~~~~~~~~~~~~~~~~~~~~~~~~~~~~~~~~~~~~~~~~~~~~~
Label                    Total     Own
~~~~~~~~~~~~~~~~~~~~~~~~~~~~~~~~~~~~~~~~~~~~~~~~~~~~~~~~~~~~~~~~~~~~~~~~~~~~~~~~~~~~~~~~~~~~~~~~~~~~
DIIS                      3.4      3.4                                                              
Epsilon                   3.7      3.7                                                              
Fockmatrix               11.1     11.1                                                              
Index Trans               8.2      8.2                                                              
Initial Guess             0.1      0.1                                                              
IntsCD-ERI               82.6     82.6                                                              
IntsKin                   0.0      0.0                                                              
IntsNuc                   1.8      1.8                                                              
IntsNucNuc                0.0      0.0                                                              
IntsOlp                   0.0      0.0                                                              
Jacobian RCCSD            6.2      4.4                                                              
PBQN                   2796.0    471.6 WW                                                           
RCCSD: MP2 guess          5.2      3.2                                                              
ReadBasisSet              0.0      0.0                                                              
SCF                     270.0    270.0 W                                                            
Total                 13561.3  10386.2 WWWWWWWWWWWWWWWWWWWWWWWWWWWWWWWWWWWWWWWWWWWWWWWWWWWWWWWWWWWWW
VecFct RCCSD           2314.8   2314.8 WWWWWWWWWWWWW                                                
~~~~~~~~~~~~~~~~~~~~~~~~~~~~~~~~~~~~~~~~~~~~~~~~~~~~~~~~~~~~~~~~~~~~~~~~~~~~~~~~~~~~~~~~~~~~~~~~~~~~
  CPU user time  :   43947.75
  CPU sysem time :    1948.45
  Page swaps     :       0
~~~~~~~~~~~~~~~~~~~~~~~~~~~~~~~~~~~~~~~~~~~~~~~~~~~~~~~~~~~~~~~~~~~~~~~~~~~~~~~~~~~~~~~~~~~~~~~~~~~~

====================================================================================================

@@@@@@@@@@@@@@@@@@@@@@@@@@@@@@@@@@@@@@@@@@@@@@@@@@@@@@@@@@@@@@@@@@@@@@@@@@@@@@@@@@@@@@@@@@@@@@@@@@@@
@@@@@@@@@@@@@@@@@@@@@@@@@@@@@@@@@@@@@@@@@@@@@@@@@@@@@@@@@@@@@@@@@@@@@@@@@@@@@@@@@@@@@@@@@@@@@@@@@@@@
@@@@@@@@@@@@@@@@@@@@@@@@@@@@@@@@@@@@@@@@@@/             @@@@@@@@@@@@@@@@@@@@@@@@@@@@@@@@@@@@@@@@@@@@
@@@@@@@@@@@@@@@@@@@@@@@@@@@@@@@@@@@@@@                    @@@@@@@@@@@@@@@@@@@@@@@@@@@@@@@@@@@@@@@@@@
@@@@@@@@@@@@@@@@@@@@@@@@@@@@@@@@@@@                      @@@@@@@@@@@@@@@@@@@@@@@@@@@@@@@@@@@@@@@@@@@
@@@@@@@@@@@@@@@@@@@@@@@@@@@@@@@@@                       @@@@@@@@@@@@@@@@@@@@@@@@@@@@@@@@@@@@@@@@@@@@
@@@@@@@@@@@@@@@@@@@@@@@@@@@@@@@                        @@@@@@@@@@@@@@@@@@@@@@@@@@@@@@@@@@@@@@@@@@@@@
@@@@@@@@@@@@@@@@@@@@@@@@@@@@@@                         @@@@@@@@@@@@@@@@@@@@@@@@@@@@@@@@@@@@@@@@@@@@@
@@@@@@@@@@@@@@@@@@@@@@@@@@@@@                         @@@@@@@@@@@@@@@@@@@@@@@@@@@@@@@@@@@@@@@@@@@@@@
@@@@@@@@@@@@@@@@@@@@@@@@@@@@@                          @@@@@@@@@@@@@@@@@@@@@@@@@@@@@@@@@@@@@@@@@@@@@
@@@@@@@@@@@@@@@@@@@@@@@@@@@@@*                          @@@@@@@@@@@@@@@@@@@@@@@@@@@@@@@@@@@@@@@@@@@@
@@@@@@@@@@@@@@@@@@@@@@@@@@@@@@                             @@@@@@@@@@@@@@@@@@@@@@@@@@@@@@@@@@@@@@@@@
@@@@@@@@@@@@@@@@@@@@@@@@@@@@@@@@                              @@@@@@@@@@@@@@@@@@@@@@@@@@@@@@@@@@@@@@
@@@@@@@@@@@@@@@@@@@@@@@        @@              @@@@@           @@@@@@@@@@@@@@@@@@@@@@@@@@@@@@@@@@@@@
@@@@@@@@@@@@@@@@@@@@@            @@@       @@@       @@,       @@@@@@@@@@@@@@@@@@@@@@@@@@@@@@@@@@@@@
@@@@@@@@@@@@@@@@@@@@@               @@@   @@           @@   @@@      @@@@@@@@@@@@@@@@@@@@@@@@@@@@@@@
@@@@@@@@@@@@@@@@@@@@@                   @@@             @@@               @@@@@@@@@@@@@@@@@@@@@@@@@@
@@@@@@@@@@@@@@@@@@@@@                     @@           @@                  @@@@@@@@@@@@@@@@@@@@@@@@@
@@@@@@@@@@@@@@@@@@@@@@                     @@,       @@@                   @@@@@@@@@@@@@@@@@@@@@@@@@
@@@@@@@@@@@@@@@@@@@@@@@@.                     @@@@@@@                     @@@@@@@@@@@@@@@@@@@@@@@@@@
@@@@@@@@@@@@@@@@@@@@@@@@@@@@                                           @@@@@@@@@@@@@@@@@@@@@@@@@@@@@
@@@@@@@@@@@@@@@@@@@@@@@@@@@@@                                         @@@@@@@@@@@@@@@@@@@@@@@@@@@@@@
@@@@@@@@@@@@@@@@@@@@@@@@@@@@@(                                       @@@@@@@@@@@@@@@@@@@@@@@@@@@@@@@
@@@@@@@@@@@@@@@@@@@@@@@@@@@@@@         @@\     @@\  @@@  @@@@@@      @@@@@@@@@@@@@@@@@@@@@@@@@@@@@@@
@@@@@@@@@@@@@@@@@@@@@@@@@@@@@@         @  @    @  @     @   @        @@@@@@@@@@@@@@@@@@@@@@@@@@@@@@@
@@@@@@@@@@@@@@@@@@@@@@@@@@@@@          @@/ @ @ @@:  @@@ \@  @         @@@@@@@@@@@@@@@@@@@@@@@@@@@@@@
@@@@@@@@@@@@@@@@@@@@@@@@@@@@           @    @  @  @       @ @          @@@@@@@@@@@@@@@@@@@@@@@@@@@@@
@@@@@@@@@@@@@@@@@@@@@@@@@@@            @    @  @@/  @@@ @@/ @           @@@@@@@@@@@@@@@@@@@@@@@@@@@@
@@@@@@@@@@@@@@@@@@@@@@@@@                                                 @@@@@@@@@@@@@@@@@@@@@@@@@@
@@@@@@@@@@@@@@@@@@@@@@@@                                                   @@@@@@@@@@@@@@@@@@@@@@@@@
@@@@@@@@@@@@@@@@@@@@@@@@                                                   @@@@@@@@@@@@@@@@@@@@@@@@@
@@@@@@@@@@@@@@@@@@@@@@@@@                       @@@                       @@@@@@@@@@@@@@@@@@@@@@@@@@
@@@@@@@@@@@@@@@@@@@@@@@@@@@               @@@@@@@@@@@@@@&              @@@@@@@@@@@@@@@@@@@@@@@@@@@@@
@@@@@@@@@@@@@@@@@@@@@@@@@@@@@@@@@@@@@@@@@@@@@@@@@@@@@@@@@@@@@@@@@@@@@@@@@@@@@@@@@@@@@@@@@@@@@@@@@@@@
@@@@@@@@@@@@@@@@@@@@@@@@@@@@@@@@@@@@@@@@@@@@@@@@@@@@@@@@@@@@@@@@@@@@@@@@@@@@@@@@@@@@@@@@@@@@@@@@@@@@

 End of PyBEST. Program finished SUCCESSFULLY. Please read this output file carefully and watch out
 for possible WARNINGS!

 Thank you for using PyBEST 1.4.0.dev0! See you soon!
====================================================================================================
