# Supplementary material for: Accelerating Pythonic Coupled-Cluster Implementations: A Comparison Between CPUs and GPUs
Source: J Chem Theory Comput. 2024 Feb 2;20(3):1130–42. doi: 10.1021/acs.jctc.3c01110 (PMC10867805; doi:10.1021/acs.jctc.3c01110)
Supplement: Supplementary file 2 — ct3c01110_si_002.zip [file ct3c01110_si_002.zip › input_output_cupy/L0/test_run_pCCDLCCSD.py]

#!/home/opt/intel/oneapi/2023.1/intelpython/python3.9/bin/python3.9

from pybest import *
import time

start = time.time()

###############################################################################
## Set up molecule, define basis set ##########################################
###############################################################################
obasis = get_gobasis("cc-pvdz", "L0.xyz")

###############################################################################
## Define Occupation model, expansion coefficients and overlap ################
###############################################################################
lf = CholeskyLinalgFactory(obasis.nbasis)
occ_model = AufbauOccModel(obasis, ncore=26)
orb_a = lf.create_orbital(obasis.nbasis)
olp = compute_overlap(obasis)

###############################################################################
## Construct Hamiltonian ######################################################
###############################################################################
kin = compute_kinetic(obasis)
ne = compute_nuclear(obasis)
er = compute_cholesky_eri(obasis, threshold=1e-5)
external = compute_nuclear_repulsion(obasis)

###############################################################################
## Do a Hartree-Fock calculation ##############################################
###############################################################################
hf = RHF(lf, occ_model)
hf_ = hf(kin, ne, er, external, olp, orb_a)

###############################################################################
## Do optimization ############################################################
###############################################################################
pccd = ROOpCCD(lf, occ_model)
oopccd_= pccd(kin, ne, er, hf_, maxiter={"orbiter": 0})

lccsd = RpCCDLCCSD(lf, occ_model)
lccsd_output = lccsd(kin, ne, er, oopccd_, solver="pbqn", maxiter=2)

end = time.time()
print(str(end-start))
