# Supplementary material for: Accelerating Pythonic Coupled-Cluster Implementations: A Comparison Between CPUs and GPUs
Source: J Chem Theory Comput. 2024 Feb 2;20(3):1130–42. doi: 10.1021/acs.jctc.3c01110 (PMC10867805; doi:10.1021/acs.jctc.3c01110)
Supplement: Supplementary file 2 — ct3c01110_si_002.zip [file ct3c01110_si_002.zip › input_output_cupy/L0/molecule_test_run_pCCDLCCSD_cupy]

====================================================================================================

 Welcome to

                                 ____        ____  _____ ____ _____
                                |  _ \ _   _| __ )| ____/ ___|_   _|
                                | |_) | | | |  _ \|  _| \___ \ | |
                                |  __/| |_| | |_) | |___ ___) || |
                                |_|    \__, |____/|_____|____/ |_|
                                       |___/

 version 1.4.0.dev0!

@@@@@@@@@@@@@@@@@@@@@@@@@@@@@@@@@@@@@@@@@@@@@@@@@@@@@@@@@@@@@@@@@@@@@@@@@@@@@@@@@@@@@@@@@@@@@@@@@@@@
@@@@@@@@@@@@@@@@@@@@@@@@@@@@@@@@@@@@@@@@@@@@@@@@@@@@@@@@@@@@@@@@@@@@@@@@@@@@@@@@@@@@@@@@@@@@@@@@@@@@
@@@@@@@@@@@@@@@@@@@@@@@@@@@@@@@@@@@@@@@@@@/             @@@@@@@@@@@@@@@@@@@@@@@@@@@@@@@@@@@@@@@@@@@@
@@@@@@@@@@@@@@@@@@@@@@@@@@@@@@@@@@@@@@                       @@@@@@@@@@@@@@@@@@@@@@@@@@@@@@@@@@@@@@@
@@@@@@@@@@@@@@@@@@@@@@@@@@@@@@@@@@@                             @@@@@@@@@@@@@@@@@@@@@@@@@@@@@@@@@@@@
@@@@@@@@@@@@@@@@@@@@@@@@@@@@@@@@@                                 @@@@@@@@@@@@@@@@@@@@@@@@@@@@@@@@@@
@@@@@@@@@@@@@@@@@@@@@@@@@@@@@@@                                     @@@@@@@@@@@@@@@@@@@@@@@@@@@@@@@@
@@@@@@@@@@@@@@@@@@@@@@@@@@@@@@                                       @@@@@@@@@@@@@@@@@@@@@@@@@@@@@@@
@@@@@@@@@@@@@@@@@@@@@@@@@@@@@                                         @@@@@@@@@@@@@@@@@@@@@@@@@@@@@@
@@@@@@@@@@@@@@@@@@@@@@@@@@@@@                                         @@@@@@@@@@@@@@@@@@@@@@@@@@@@@@
@@@@@@@@@@@@@@@@@@@@@@@@@@@@@*                                       @@@@@@@@@@@@@@@@@@@@@@@@@@@@@@@
@@@@@@@@@@@@@@@@@@@@@@@@@@@@@@                                      @@@@@@@@@@@@@@@@@@@@@@@@@@@@@@@@
@@@@@@@@@@@@@@@@@@@@@@@@@@@@@@@@                                   @@@@@@@@@@@@@@@@@@@@@@@@@@@@@@@@@
@@@@@@@@@@@@@@@@@@@@@@@        @@              @@@@@             #@@        @@@@@@@@@@@@@@@@@@@@@@@@
@@@@@@@@@@@@@@@@@@@@@            @@@       @@@       @@,       @@@           @@@@@@@@@@@@@@@@@@@@@@@
@@@@@@@@@@@@@@@@@@@@@               @@@   @@           @@   @@@               @@@@@@@@@@@@@@@@@@@@@@
@@@@@@@@@@@@@@@@@@@@@                   @@@             @@@                   @@@@@@@@@@@@@@@@@@@@@@
@@@@@@@@@@@@@@@@@@@@@                     @@           @@                     @@@@@@@@@@@@@@@@@@@@@@
@@@@@@@@@@@@@@@@@@@@@@                     @@,       @@@                     @@@@@@@@@@@@@@@@@@@@@@@
@@@@@@@@@@@@@@@@@@@@@@@@.                     @@@@@@@                     @@@@@@@@@@@@@@@@@@@@@@@@@@
@@@@@@@@@@@@@@@@@@@@@@@@@@@@                                           @@@@@@@@@@@@@@@@@@@@@@@@@@@@@
@@@@@@@@@@@@@@@@@@@@@@@@@@@@@                                         @@@@@@@@@@@@@@@@@@@@@@@@@@@@@@
@@@@@@@@@@@@@@@@@@@@@@@@@@@@@(                                       @@@@@@@@@@@@@@@@@@@@@@@@@@@@@@@
@@@@@@@@@@@@@@@@@@@@@@@@@@@@@@         @@\     @@\  @@@  @@@@@@      @@@@@@@@@@@@@@@@@@@@@@@@@@@@@@@
@@@@@@@@@@@@@@@@@@@@@@@@@@@@@@         @  @    @  @     @   @        @@@@@@@@@@@@@@@@@@@@@@@@@@@@@@@
@@@@@@@@@@@@@@@@@@@@@@@@@@@@@          @@/ @ @ @@:  @@@ \@  @         @@@@@@@@@@@@@@@@@@@@@@@@@@@@@@
@@@@@@@@@@@@@@@@@@@@@@@@@@@@           @    @  @  @       @ @          @@@@@@@@@@@@@@@@@@@@@@@@@@@@@
@@@@@@@@@@@@@@@@@@@@@@@@@@@            @    @  @@/  @@@ @@/ @           @@@@@@@@@@@@@@@@@@@@@@@@@@@@
@@@@@@@@@@@@@@@@@@@@@@@@@                                                 @@@@@@@@@@@@@@@@@@@@@@@@@@
@@@@@@@@@@@@@@@@@@@@@@@@                                                   @@@@@@@@@@@@@@@@@@@@@@@@@
@@@@@@@@@@@@@@@@@@@@@@@@                                                   @@@@@@@@@@@@@@@@@@@@@@@@@
@@@@@@@@@@@@@@@@@@@@@@@@@                       @@@                       @@@@@@@@@@@@@@@@@@@@@@@@@@
@@@@@@@@@@@@@@@@@@@@@@@@@@@               @@@@@@@@@@@@@@&              @@@@@@@@@@@@@@@@@@@@@@@@@@@@@
@@@@@@@@@@@@@@@@@@@@@@@@@@@@@@@@@@@@@@@@@@@@@@@@@@@@@@@@@@@@@@@@@@@@@@@@@@@@@@@@@@@@@@@@@@@@@@@@@@@@
@@@@@@@@@@@@@@@@@@@@@@@@@@@@@@@@@@@@@@@@@@@@@@@@@@@@@@@@@@@@@@@@@@@@@@@@@@@@@@@@@@@@@@@@@@@@@@@@@@@@

 PyBEST is written and maintained at Nicolaus Copernicus University (NCU) in Torun.
 It contains contributions from (in alphabetic order)

~~~~~~~~~~~~~~~~~~~~~~~~~~~~~~~~~~~~~~~~~~~~~~~~~~~~~~~~~~~~~~~~~~~~~~~~~~~~~~~~~~~~~~~~~~~~~~~~~~~~
~~~~~~~~~~~~~~~~~~~~~~~~~~~~~~~~~~~~~~~~~~~~~~~~~~~~~~~~~~~~~~~~~~~~~~~~~~~~~~~~~~~~~~~~~~~~~~~~~~~~
         Developers                             Affiliation
~~~~~~~~~~~~~~~~~~~~~~~~~~~~~~~~~~~~~~~~~~~~~~~~~~~~~~~~~~~~~~~~~~~~~~~~~~~~~~~~~~~~~~~~~~~~~~~~~~~~
 Katharina Boguslawski          Institute of Physics, NCU in Torun, Poland
 Filip Brzęk                    Institute of Physics, NCU in Torun, Poland
 Rahul Chakraborty              Institute of Physics, NCU in Torun, Poland
 Delaram Jahani                 Institute of Physics, NCU in Torun, Poland
 Dariusz Kdzęiera               Faculty of Chemistry, NCU in Torun, Poland
 Maximilian Kriebel             Institute of Physics, NCU in Torun, Poland
 Aleksandra Leszczyk            Institute of Physics, NCU in Torun, Poland
 Artur Nowak                    Institute of Physics, NCU in Torun, Poland
 Emil Sujkowski                 Institute of Physics, NCU in Torun, Poland
 Julian Świerczyński            Institute of Physics, NCU in Torun, Poland
 Paweł Tecmer                   Institute of Physics, NCU in Torun, Poland
 Piotr Żuchowski                Institute of Physics, NCU in Torun, Poland
~~~~~~~~~~~~~~~~~~~~~~~~~~~~~~~~~~~~~~~~~~~~~~~~~~~~~~~~~~~~~~~~~~~~~~~~~~~~~~~~~~~~~~~~~~~~~~~~~~~~
         Contributors                           Affiliation
~~~~~~~~~~~~~~~~~~~~~~~~~~~~~~~~~~~~~~~~~~~~~~~~~~~~~~~~~~~~~~~~~~~~~~~~~~~~~~~~~~~~~~~~~~~~~~~~~~~~
 Somayeh Ahmadkhani             Institute of Physics, NCU in Torun, Poland
 Kacper Cieślak                 Institute of Physics, NCU in Torun, Poland
 Lena Szczuczko                 Institute of Physics, NCU in Torun, Poland
~~~~~~~~~~~~~~~~~~~~~~~~~~~~~~~~~~~~~~~~~~~~~~~~~~~~~~~~~~~~~~~~~~~~~~~~~~~~~~~~~~~~~~~~~~~~~~~~~~~~

 More information about PyBEST can be found on this website: http://pybest.fizyka.umk.pl

 This log file allows you to track the progress of a calculation. It does not contain any data
 that can be used for restarting. Useful numerical data is written to checkpoint files during
 the calculation and can be accessed through the Python scripting interface.

====================================================================================================

User:            maximiliankriebel
Machine info:    Linux tc09 3.10.0-1160.90.1.el7.x86_64 #1 SMP Thu May 4 15:21:22 UTC 2023 x86_64
Time:            2023-10-05T21:40:53.863477
Python version:  3.9.16 (main, Feb 22 2023, 01:57:33) [GCC 11.2.0]
PyBEST version:  1.4.0.dev0
Current Dir:     /home/maximiliankriebel/gpu_tests
Command line:    test_run_pCCDLCCSD_pvdz.py
PyBEST module:   /home/maximiliankriebel/software/mypybest/oneapi2023.1/lib/python3.9/site-packages/
                 pybest/log.py

####################################################################################################
Printing basis for whole molecule:
  Reading basis set information from file: cc-pvdz
  Number of contracted basis functions:    444
  Maximum orbital angular momentum:        2
 Index:  0	 Charge: 6	 Center: -0.302626568	-0.589585850	-4.432305686
 0
     6665.000000000	     0.000692000
     1000.000000000	     0.005329000
      228.000000000	     0.027077000
       64.710000000	     0.101718000
       21.060000000	     0.274740000
        7.495000000	     0.448564000
        2.797000000	     0.285074000
        0.521500000	     0.015204000
 0
     6665.000000000	    -0.000146000
     1000.000000000	    -0.001154000
      228.000000000	    -0.005725000
       64.710000000	    -0.023312000
       21.060000000	    -0.063955000
        7.495000000	    -0.149981000
        2.797000000	    -0.127262000
        0.521500000	     0.544529000
 0
        0.159600000	     1.000000000
 1
        9.439000000	     0.038109000
        2.002000000	     0.209480000
        0.545600000	     0.508557000
 1
        0.151700000	     1.000000000
 2
        0.550000000	     1.000000000
 Index:  1	 Charge: 6	 Center: -2.444698854	-0.175536274	-2.974899725
 0
     6665.000000000	     0.000692000
     1000.000000000	     0.005329000
      228.000000000	     0.027077000
       64.710000000	     0.101718000
       21.060000000	     0.274740000
        7.495000000	     0.448564000
        2.797000000	     0.285074000
        0.521500000	     0.015204000
 0
     6665.000000000	    -0.000146000
     1000.000000000	    -0.001154000
      228.000000000	    -0.005725000
       64.710000000	    -0.023312000
       21.060000000	    -0.063955000
        7.495000000	    -0.149981000
        2.797000000	    -0.127262000
        0.521500000	     0.544529000
 0
        0.159600000	     1.000000000
 1
        9.439000000	     0.038109000
        2.002000000	     0.209480000
        0.545600000	     0.508557000
 1
        0.151700000	     1.000000000
 2
        0.550000000	     1.000000000
 Index:  2	 Charge: 6	 Center: 1.772736750	-1.846238057	-3.420786018
 0
     6665.000000000	     0.000692000
     1000.000000000	     0.005329000
      228.000000000	     0.027077000
       64.710000000	     0.101718000
       21.060000000	     0.274740000
        7.495000000	     0.448564000
        2.797000000	     0.285074000
        0.521500000	     0.015204000
 0
     6665.000000000	    -0.000146000
     1000.000000000	    -0.001154000
      228.000000000	    -0.005725000
       64.710000000	    -0.023312000
       21.060000000	    -0.063955000
        7.495000000	    -0.149981000
        2.797000000	    -0.127262000
        0.521500000	     0.544529000
 0
        0.159600000	     1.000000000
 1
        9.439000000	     0.038109000
        2.002000000	     0.209480000
        0.545600000	     0.508557000
 1
        0.151700000	     1.000000000
 2
        0.550000000	     1.000000000
 Index:  3	 Charge: 1	 Center: -4.044251689	0.827520342	-3.756246096
 0
       13.010000000	     0.019685000
        1.962000000	     0.137977000
        0.444600000	     0.478148000
 0
        0.122000000	     1.000000000
 1
        0.727000000	     1.000000000
 Index:  4	 Charge: 1	 Center: 3.443787495	-2.154099356	-4.556430940
 0
       13.010000000	     0.019685000
        1.962000000	     0.137977000
        0.444600000	     0.478148000
 0
        0.122000000	     1.000000000
 1
        0.727000000	     1.000000000
 Index:  5	 Charge: 6	 Center: -2.544681495	-1.046804079	-0.485727194
 0
     6665.000000000	     0.000692000
     1000.000000000	     0.005329000
      228.000000000	     0.027077000
       64.710000000	     0.101718000
       21.060000000	     0.274740000
        7.495000000	     0.448564000
        2.797000000	     0.285074000
        0.521500000	     0.015204000
 0
     6665.000000000	    -0.000146000
     1000.000000000	    -0.001154000
      228.000000000	    -0.005725000
       64.710000000	    -0.023312000
       21.060000000	    -0.063955000
        7.495000000	    -0.149981000
        2.797000000	    -0.127262000
        0.521500000	     0.544529000
 0
        0.159600000	     1.000000000
 1
        9.439000000	     0.038109000
        2.002000000	     0.209480000
        0.545600000	     0.508557000
 1
        0.151700000	     1.000000000
 2
        0.550000000	     1.000000000
 Index:  6	 Charge: 6	 Center: 1.684617885	-2.695149844	-0.935590883
 0
     6665.000000000	     0.000692000
     1000.000000000	     0.005329000
      228.000000000	     0.027077000
       64.710000000	     0.101718000
       21.060000000	     0.274740000
        7.495000000	     0.448564000
        2.797000000	     0.285074000
        0.521500000	     0.015204000
 0
     6665.000000000	    -0.000146000
     1000.000000000	    -0.001154000
      228.000000000	    -0.005725000
       64.710000000	    -0.023312000
       21.060000000	    -0.063955000
        7.495000000	    -0.149981000
        2.797000000	    -0.127262000
        0.521500000	     0.544529000
 0
        0.159600000	     1.000000000
 1
        9.439000000	     0.038109000
        2.002000000	     0.209480000
        0.545600000	     0.508557000
 1
        0.151700000	     1.000000000
 2
        0.550000000	     1.000000000
 Index:  7	 Charge: 1	 Center: 3.286447122	-3.678024954	-0.130316819
 0
       13.010000000	     0.019685000
        1.962000000	     0.137977000
        0.444600000	     0.478148000
 0
        0.122000000	     1.000000000
 1
        0.727000000	     1.000000000
 Index:  8	 Charge: 6	 Center: -0.461074200	-2.309293419	0.525344107
 0
     6665.000000000	     0.000692000
     1000.000000000	     0.005329000
      228.000000000	     0.027077000
       64.710000000	     0.101718000
       21.060000000	     0.274740000
        7.495000000	     0.448564000
        2.797000000	     0.285074000
        0.521500000	     0.015204000
 0
     6665.000000000	    -0.000146000
     1000.000000000	    -0.001154000
      228.000000000	    -0.005725000
       64.710000000	    -0.023312000
       21.060000000	    -0.063955000
        7.495000000	    -0.149981000
        2.797000000	    -0.127262000
        0.521500000	     0.544529000
 0
        0.159600000	     1.000000000
 1
        9.439000000	     0.038109000
        2.002000000	     0.209480000
        0.545600000	     0.508557000
 1
        0.151700000	     1.000000000
 2
        0.550000000	     1.000000000
 Index:  9	 Charge: 1	 Center: -0.528495763	-2.978228781	2.454672431
 0
       13.010000000	     0.019685000
        1.962000000	     0.137977000
        0.444600000	     0.478148000
 0
        0.122000000	     1.000000000
 1
        0.727000000	     1.000000000
 Index:  10	 Charge: 1	 Center: -0.247447422	0.098376558	-6.356944209
 0
       13.010000000	     0.019685000
        1.962000000	     0.137977000
        0.444600000	     0.478148000
 0
        0.122000000	     1.000000000
 1
        0.727000000	     1.000000000
 Index:  11	 Charge: 7	 Center: -4.731567594	-0.610947356	1.031691847
 0
     9046.000000000	     0.000700000
     1357.000000000	     0.005389000
      309.300000000	     0.027406000
       87.730000000	     0.103207000
       28.560000000	     0.278723000
       10.210000000	     0.448540000
        3.838000000	     0.278238000
        0.746600000	     0.015440000
 0
     9046.000000000	    -0.000153000
     1357.000000000	    -0.001208000
      309.300000000	    -0.005992000
       87.730000000	    -0.024544000
       28.560000000	    -0.067459000
       10.210000000	    -0.158078000
        3.838000000	    -0.121831000
        0.746600000	     0.549003000
 0
        0.224800000	     1.000000000
 1
       13.550000000	     0.039919000
        2.917000000	     0.217169000
        0.797300000	     0.510319000
 1
        0.218500000	     1.000000000
 2
        0.817000000	     1.000000000
 Index:  12	 Charge: 6	 Center: -7.142376456	-1.194718596	0.142666040
 0
     6665.000000000	     0.000692000
     1000.000000000	     0.005329000
      228.000000000	     0.027077000
       64.710000000	     0.101718000
       21.060000000	     0.274740000
        7.495000000	     0.448564000
        2.797000000	     0.285074000
        0.521500000	     0.015204000
 0
     6665.000000000	    -0.000146000
     1000.000000000	    -0.001154000
      228.000000000	    -0.005725000
       64.710000000	    -0.023312000
       21.060000000	    -0.063955000
        7.495000000	    -0.149981000
        2.797000000	    -0.127262000
        0.521500000	     0.544529000
 0
        0.159600000	     1.000000000
 1
        9.439000000	     0.038109000
        2.002000000	     0.209480000
        0.545600000	     0.508557000
 1
        0.151700000	     1.000000000
 2
        0.550000000	     1.000000000
 Index:  13	 Charge: 6	 Center: -9.283717215	0.111777234	1.033503530
 0
     6665.000000000	     0.000692000
     1000.000000000	     0.005329000
      228.000000000	     0.027077000
       64.710000000	     0.101718000
       21.060000000	     0.274740000
        7.495000000	     0.448564000
        2.797000000	     0.285074000
        0.521500000	     0.015204000
 0
     6665.000000000	    -0.000146000
     1000.000000000	    -0.001154000
      228.000000000	    -0.005725000
       64.710000000	    -0.023312000
       21.060000000	    -0.063955000
        7.495000000	    -0.149981000
        2.797000000	    -0.127262000
        0.521500000	     0.544529000
 0
        0.159600000	     1.000000000
 1
        9.439000000	     0.038109000
        2.002000000	     0.209480000
        0.545600000	     0.508557000
 1
        0.151700000	     1.000000000
 2
        0.550000000	     1.000000000
 Index:  14	 Charge: 6	 Center: -7.516455465	-3.101323389	-1.671361476
 0
     6665.000000000	     0.000692000
     1000.000000000	     0.005329000
      228.000000000	     0.027077000
       64.710000000	     0.101718000
       21.060000000	     0.274740000
        7.495000000	     0.448564000
        2.797000000	     0.285074000
        0.521500000	     0.015204000
 0
     6665.000000000	    -0.000146000
     1000.000000000	    -0.001154000
      228.000000000	    -0.005725000
       64.710000000	    -0.023312000
       21.060000000	    -0.063955000
        7.495000000	    -0.149981000
        2.797000000	    -0.127262000
        0.521500000	     0.544529000
 0
        0.159600000	     1.000000000
 1
        9.439000000	     0.038109000
        2.002000000	     0.209480000
        0.545600000	     0.508557000
 1
        0.151700000	     1.000000000
 2
        0.550000000	     1.000000000
 Index:  15	 Charge: 1	 Center: -9.050282908	1.604666797	2.404796757
 0
       13.010000000	     0.019685000
        1.962000000	     0.137977000
        0.444600000	     0.478148000
 0
        0.122000000	     1.000000000
 1
        0.727000000	     1.000000000
 Index:  16	 Charge: 1	 Center: -5.919591005	-4.154564738	-2.380879511
 0
       13.010000000	     0.019685000
        1.962000000	     0.137977000
        0.444600000	     0.478148000
 0
        0.122000000	     1.000000000
 1
        0.727000000	     1.000000000
 Index:  17	 Charge: 6	 Center: -11.671605024	-0.454158817	0.167320295
 0
     6665.000000000	     0.000692000
     1000.000000000	     0.005329000
      228.000000000	     0.027077000
       64.710000000	     0.101718000
       21.060000000	     0.274740000
        7.495000000	     0.448564000
        2.797000000	     0.285074000
        0.521500000	     0.015204000
 0
     6665.000000000	    -0.000146000
     1000.000000000	    -0.001154000
      228.000000000	    -0.005725000
       64.710000000	    -0.023312000
       21.060000000	    -0.063955000
        7.495000000	    -0.149981000
        2.797000000	    -0.127262000
        0.521500000	     0.544529000
 0
        0.159600000	     1.000000000
 1
        9.439000000	     0.038109000
        2.002000000	     0.209480000
        0.545600000	     0.508557000
 1
        0.151700000	     1.000000000
 2
        0.550000000	     1.000000000
 Index:  18	 Charge: 6	 Center: -9.911420947	-3.651980333	-2.529829709
 0
     6665.000000000	     0.000692000
     1000.000000000	     0.005329000
      228.000000000	     0.027077000
       64.710000000	     0.101718000
       21.060000000	     0.274740000
        7.495000000	     0.448564000
        2.797000000	     0.285074000
        0.521500000	     0.015204000
 0
     6665.000000000	    -0.000146000
     1000.000000000	    -0.001154000
      228.000000000	    -0.005725000
       64.710000000	    -0.023312000
       21.060000000	    -0.063955000
        7.495000000	    -0.149981000
        2.797000000	    -0.127262000
        0.521500000	     0.544529000
 0
        0.159600000	     1.000000000
 1
        9.439000000	     0.038109000
        2.002000000	     0.209480000
        0.545600000	     0.508557000
 1
        0.151700000	     1.000000000
 2
        0.550000000	     1.000000000
 Index:  19	 Charge: 1	 Center: -13.244294522	0.620388347	0.892439498
 0
       13.010000000	     0.019685000
        1.962000000	     0.137977000
        0.444600000	     0.478148000
 0
        0.122000000	     1.000000000
 1
        0.727000000	     1.000000000
 Index:  20	 Charge: 1	 Center: -10.145760869	-5.145000741	-3.909791914
 0
       13.010000000	     0.019685000
        1.962000000	     0.137977000
        0.444600000	     0.478148000
 0
        0.122000000	     1.000000000
 1
        0.727000000	     1.000000000
 Index:  21	 Charge: 6	 Center: -12.069062888	-2.363222298	-1.648899013
 0
     6665.000000000	     0.000692000
     1000.000000000	     0.005329000
      228.000000000	     0.027077000
       64.710000000	     0.101718000
       21.060000000	     0.274740000
        7.495000000	     0.448564000
        2.797000000	     0.285074000
        0.521500000	     0.015204000
 0
     6665.000000000	    -0.000146000
     1000.000000000	    -0.001154000
      228.000000000	    -0.005725000
       64.710000000	    -0.023312000
       21.060000000	    -0.063955000
        7.495000000	    -0.149981000
        2.797000000	    -0.127262000
        0.521500000	     0.544529000
 0
        0.159600000	     1.000000000
 1
        9.439000000	     0.038109000
        2.002000000	     0.209480000
        0.545600000	     0.508557000
 1
        0.151700000	     1.000000000
 2
        0.550000000	     1.000000000
 Index:  22	 Charge: 6	 Center: -4.375334659	0.422981504	3.499325335
 0
     6665.000000000	     0.000692000
     1000.000000000	     0.005329000
      228.000000000	     0.027077000
       64.710000000	     0.101718000
       21.060000000	     0.274740000
        7.495000000	     0.448564000
        2.797000000	     0.285074000
        0.521500000	     0.015204000
 0
     6665.000000000	    -0.000146000
     1000.000000000	    -0.001154000
      228.000000000	    -0.005725000
       64.710000000	    -0.023312000
       21.060000000	    -0.063955000
        7.495000000	    -0.149981000
        2.797000000	    -0.127262000
        0.521500000	     0.544529000
 0
        0.159600000	     1.000000000
 1
        9.439000000	     0.038109000
        2.002000000	     0.209480000
        0.545600000	     0.508557000
 1
        0.151700000	     1.000000000
 2
        0.550000000	     1.000000000
 Index:  23	 Charge: 6	 Center: -5.487631397	-0.717067800	5.602840228
 0
     6665.000000000	     0.000692000
     1000.000000000	     0.005329000
      228.000000000	     0.027077000
       64.710000000	     0.101718000
       21.060000000	     0.274740000
        7.495000000	     0.448564000
        2.797000000	     0.285074000
        0.521500000	     0.015204000
 0
     6665.000000000	    -0.000146000
     1000.000000000	    -0.001154000
      228.000000000	    -0.005725000
       64.710000000	    -0.023312000
       21.060000000	    -0.063955000
        7.495000000	    -0.149981000
        2.797000000	    -0.127262000
        0.521500000	     0.544529000
 0
        0.159600000	     1.000000000
 1
        9.439000000	     0.038109000
        2.002000000	     0.209480000
        0.545600000	     0.508557000
 1
        0.151700000	     1.000000000
 2
        0.550000000	     1.000000000
 Index:  24	 Charge: 6	 Center: -2.871038830	2.563671410	3.831567574
 0
     6665.000000000	     0.000692000
     1000.000000000	     0.005329000
      228.000000000	     0.027077000
       64.710000000	     0.101718000
       21.060000000	     0.274740000
        7.495000000	     0.448564000
        2.797000000	     0.285074000
        0.521500000	     0.015204000
 0
     6665.000000000	    -0.000146000
     1000.000000000	    -0.001154000
      228.000000000	    -0.005725000
       64.710000000	    -0.023312000
       21.060000000	    -0.063955000
        7.495000000	    -0.149981000
        2.797000000	    -0.127262000
        0.521500000	     0.544529000
 0
        0.159600000	     1.000000000
 1
        9.439000000	     0.038109000
        2.002000000	     0.209480000
        0.545600000	     0.508557000
 1
        0.151700000	     1.000000000
 2
        0.550000000	     1.000000000
 Index:  25	 Charge: 1	 Center: -6.638265492	-2.387226323	5.354495208
 0
       13.010000000	     0.019685000
        1.962000000	     0.137977000
        0.444600000	     0.478148000
 0
        0.122000000	     1.000000000
 1
        0.727000000	     1.000000000
 Index:  26	 Charge: 1	 Center: -2.005617643	3.448361273	2.205837632
 0
       13.010000000	     0.019685000
        1.962000000	     0.137977000
        0.444600000	     0.478148000
 0
        0.122000000	     1.000000000
 1
        0.727000000	     1.000000000
 Index:  27	 Charge: 6	 Center: -5.117287137	0.290169542	7.997180278
 0
     6665.000000000	     0.000692000
     1000.000000000	     0.005329000
      228.000000000	     0.027077000
       64.710000000	     0.101718000
       21.060000000	     0.274740000
        7.495000000	     0.448564000
        2.797000000	     0.285074000
        0.521500000	     0.015204000
 0
     6665.000000000	    -0.000146000
     1000.000000000	    -0.001154000
      228.000000000	    -0.005725000
       64.710000000	    -0.023312000
       21.060000000	    -0.063955000
        7.495000000	    -0.149981000
        2.797000000	    -0.127262000
        0.521500000	     0.544529000
 0
        0.159600000	     1.000000000
 1
        9.439000000	     0.038109000
        2.002000000	     0.209480000
        0.545600000	     0.508557000
 1
        0.151700000	     1.000000000
 2
        0.550000000	     1.000000000
 Index:  28	 Charge: 6	 Center: -2.488406109	3.546136275	6.234700483
 0
     6665.000000000	     0.000692000
     1000.000000000	     0.005329000
      228.000000000	     0.027077000
       64.710000000	     0.101718000
       21.060000000	     0.274740000
        7.495000000	     0.448564000
        2.797000000	     0.285074000
        0.521500000	     0.015204000
 0
     6665.000000000	    -0.000146000
     1000.000000000	    -0.001154000
      228.000000000	    -0.005725000
       64.710000000	    -0.023312000
       21.060000000	    -0.063955000
        7.495000000	    -0.149981000
        2.797000000	    -0.127262000
        0.521500000	     0.544529000
 0
        0.159600000	     1.000000000
 1
        9.439000000	     0.038109000
        2.002000000	     0.209480000
        0.545600000	     0.508557000
 1
        0.151700000	     1.000000000
 2
        0.550000000	     1.000000000
 Index:  29	 Charge: 1	 Center: -5.989729063	-0.608802906	9.612859984
 0
       13.010000000	     0.019685000
        1.962000000	     0.137977000
        0.444600000	     0.478148000
 0
        0.122000000	     1.000000000
 1
        0.727000000	     1.000000000
 Index:  30	 Charge: 1	 Center: -1.321966273	5.209003153	6.468041874
 0
       13.010000000	     0.019685000
        1.962000000	     0.137977000
        0.444600000	     0.478148000
 0
        0.122000000	     1.000000000
 1
        0.727000000	     1.000000000
 Index:  31	 Charge: 6	 Center: -3.614528514	2.421402060	8.325655991
 0
     6665.000000000	     0.000692000
     1000.000000000	     0.005329000
      228.000000000	     0.027077000
       64.710000000	     0.101718000
       21.060000000	     0.274740000
        7.495000000	     0.448564000
        2.797000000	     0.285074000
        0.521500000	     0.015204000
 0
     6665.000000000	    -0.000146000
     1000.000000000	    -0.001154000
      228.000000000	    -0.005725000
       64.710000000	    -0.023312000
       21.060000000	    -0.063955000
        7.495000000	    -0.149981000
        2.797000000	    -0.127262000
        0.521500000	     0.544529000
 0
        0.159600000	     1.000000000
 1
        9.439000000	     0.038109000
        2.002000000	     0.209480000
        0.545600000	     0.508557000
 1
        0.151700000	     1.000000000
 2
        0.550000000	     1.000000000
 Index:  32	 Charge: 1	 Center: -3.322068154	3.196264677	10.194000941
 0
       13.010000000	     0.019685000
        1.962000000	     0.137977000
        0.444600000	     0.478148000
 0
        0.122000000	     1.000000000
 1
        0.727000000	     1.000000000
 Index:  33	 Charge: 6	 Center: -14.475978982	-3.104072349	-2.678671692
 0
     6665.000000000	     0.000692000
     1000.000000000	     0.005329000
      228.000000000	     0.027077000
       64.710000000	     0.101718000
       21.060000000	     0.274740000
        7.495000000	     0.448564000
        2.797000000	     0.285074000
        0.521500000	     0.015204000
 0
     6665.000000000	    -0.000146000
     1000.000000000	    -0.001154000
      228.000000000	    -0.005725000
       64.710000000	    -0.023312000
       21.060000000	    -0.063955000
        7.495000000	    -0.149981000
        2.797000000	    -0.127262000
        0.521500000	     0.544529000
 0
        0.159600000	     1.000000000
 1
        9.439000000	     0.038109000
        2.002000000	     0.209480000
        0.545600000	     0.508557000
 1
        0.151700000	     1.000000000
 2
        0.550000000	     1.000000000
 Index:  34	 Charge: 1	 Center: -14.358357125	-4.590780137	-4.078878305
 0
       13.010000000	     0.019685000
        1.962000000	     0.137977000
        0.444600000	     0.478148000
 0
        0.122000000	     1.000000000
 1
        0.727000000	     1.000000000
 Index:  35	 Charge: 6	 Center: -16.875429151	-2.288715721	-2.221152220
 0
     6665.000000000	     0.000692000
     1000.000000000	     0.005329000
      228.000000000	     0.027077000
       64.710000000	     0.101718000
       21.060000000	     0.274740000
        7.495000000	     0.448564000
        2.797000000	     0.285074000
        0.521500000	     0.015204000
 0
     6665.000000000	    -0.000146000
     1000.000000000	    -0.001154000
      228.000000000	    -0.005725000
       64.710000000	    -0.023312000
       21.060000000	    -0.063955000
        7.495000000	    -0.149981000
        2.797000000	    -0.127262000
        0.521500000	     0.544529000
 0
        0.159600000	     1.000000000
 1
        9.439000000	     0.038109000
        2.002000000	     0.209480000
        0.545600000	     0.508557000
 1
        0.151700000	     1.000000000
 2
        0.550000000	     1.000000000
 Index:  36	 Charge: 6	 Center: -19.075418037	-3.383973056	-3.563469364
 0
     6665.000000000	     0.000692000
     1000.000000000	     0.005329000
      228.000000000	     0.027077000
       64.710000000	     0.101718000
       21.060000000	     0.274740000
        7.495000000	     0.448564000
        2.797000000	     0.285074000
        0.521500000	     0.015204000
 0
     6665.000000000	    -0.000146000
     1000.000000000	    -0.001154000
      228.000000000	    -0.005725000
       64.710000000	    -0.023312000
       21.060000000	    -0.063955000
        7.495000000	    -0.149981000
        2.797000000	    -0.127262000
        0.521500000	     0.544529000
 0
        0.159600000	     1.000000000
 1
        9.439000000	     0.038109000
        2.002000000	     0.209480000
        0.545600000	     0.508557000
 1
        0.151700000	     1.000000000
 2
        0.550000000	     1.000000000
 Index:  37	 Charge: 8	 Center: -21.239369173	-2.753523311	-3.226725829
 0
    11720.000000000	     0.000710000
     1759.000000000	     0.005470000
      400.800000000	     0.027837000
      113.700000000	     0.104800000
       37.030000000	     0.283062000
       13.270000000	     0.448719000
        5.025000000	     0.270952000
        1.013000000	     0.015458000
 0
    11720.000000000	    -0.000160000
     1759.000000000	    -0.001263000
      400.800000000	    -0.006267000
      113.700000000	    -0.025716000
       37.030000000	    -0.070924000
       13.270000000	    -0.165411000
        5.025000000	    -0.116955000
        1.013000000	     0.557368000
 0
        0.302300000	     1.000000000
 1
       17.700000000	     0.043018000
        3.854000000	     0.228913000
        1.046000000	     0.508728000
 1
        0.275300000	     1.000000000
 2
        1.185000000	     1.000000000
 Index:  38	 Charge: 8	 Center: -18.430768152	-5.207527352	-5.253928686
 0
    11720.000000000	     0.000710000
     1759.000000000	     0.005470000
      400.800000000	     0.027837000
      113.700000000	     0.104800000
       37.030000000	     0.283062000
       13.270000000	     0.448719000
        5.025000000	     0.270952000
        1.013000000	     0.015458000
 0
    11720.000000000	    -0.000160000
     1759.000000000	    -0.001263000
      400.800000000	    -0.006267000
      113.700000000	    -0.025716000
       37.030000000	    -0.070924000
       13.270000000	    -0.165411000
        5.025000000	    -0.116955000
        1.013000000	     0.557368000
 0
        0.302300000	     1.000000000
 1
       17.700000000	     0.043018000
        3.854000000	     0.228913000
        1.046000000	     0.508728000
 1
        0.275300000	     1.000000000
 2
        1.185000000	     1.000000000
 Index:  39	 Charge: 1	 Center: -20.001438483	-5.774859878	-5.997667322
 0
       13.010000000	     0.019685000
        1.962000000	     0.137977000
        0.444600000	     0.478148000
 0
        0.122000000	     1.000000000
 1
        0.727000000	     1.000000000
 Index:  40	 Charge: 6	 Center: -17.504729734	-0.359741572	-0.452190980
 0
     6665.000000000	     0.000692000
     1000.000000000	     0.005329000
      228.000000000	     0.027077000
       64.710000000	     0.101718000
       21.060000000	     0.274740000
        7.495000000	     0.448564000
        2.797000000	     0.285074000
        0.521500000	     0.015204000
 0
     6665.000000000	    -0.000146000
     1000.000000000	    -0.001154000
      228.000000000	    -0.005725000
       64.710000000	    -0.023312000
       21.060000000	    -0.063955000
        7.495000000	    -0.149981000
        2.797000000	    -0.127262000
        0.521500000	     0.544529000
 0
        0.159600000	     1.000000000
 1
        9.439000000	     0.038109000
        2.002000000	     0.209480000
        0.545600000	     0.508557000
 1
        0.151700000	     1.000000000
 2
        0.550000000	     1.000000000
 Index:  41	 Charge: 7	 Center: -17.975709333	1.205316131	0.990074077
 0
     9046.000000000	     0.000700000
     1357.000000000	     0.005389000
      309.300000000	     0.027406000
       87.730000000	     0.103207000
       28.560000000	     0.278723000
       10.210000000	     0.448540000
        3.838000000	     0.278238000
        0.746600000	     0.015440000
 0
     9046.000000000	    -0.000153000
     1357.000000000	    -0.001208000
      309.300000000	    -0.005992000
       87.730000000	    -0.024544000
       28.560000000	    -0.067459000
       10.210000000	    -0.158078000
        3.838000000	    -0.121831000
        0.746600000	     0.549003000
 0
        0.224800000	     1.000000000
 1
       13.550000000	     0.039919000
        2.917000000	     0.217169000
        0.797300000	     0.510319000
 1
        0.218500000	     1.000000000
 2
        0.817000000	     1.000000000
~~~~~~~~~~~~~~~~~~~~~~~~~~~~~~~~~~~~~~~~~~~~~~~~~~~~~~~~~~~~~~~~~~~~~~~~~~~~~~~~~~~~~~~~~~~~~~~~~~~~
~~~~~~~~~~~~~~~~~~~~~~~~~~~~~~~~~~~~~~~~~~~~~~~~~~~~~~~~~~~~~~~~~~~~~~~~~~~~~~~~~~~~~~~~~~~~~~~~~~~~
Occupation Module:
 
Aufbau occupation number model.
++++++++++++++++++++++++++++++++++++++++++++++++++++++++++++++++++++++++++++++++++++++++++++++++++++
              Total number of electrons: 178
                Total electronic charge: 0
                                         alpha
        Total number of basis functions: 444  
      Total number of occupied orbitals: 89   
       Total number of virtual orbitals: 355  
         Number of frozen core orbitals: 26   
     Number of active occupied orbitals: 63   
      Number of active virtual orbitals: 355  
              Number of active orbitals: 418  
      Number of electrons for each spin: 89   

!WARNING! Frozen core orbitals are not supported in the SCF module. Only post-HF methods support a
          frozen core.

~~~~~~~~~~~~~~~~~~~~~~~~~~~~~~~~~~~~~~~~~~~~~~~~~~~~~~~~~~~~~~~~~~~~~~~~~~~~~~~~~~~~~~~~~~~~~~~~~~~~

!WARNING! basis1:None option is not active in cd-eri module

!WARNING! symmetry:True option is not active in cd-eri module

~~~~~~~~~~~~~~~~~~~~~~~~~~~~~~~~~~~~~~~~~~~~~~~~~~~~~~~~~~~~~~~~~~~~~~~~~~~~~~~~~~~~~~~~~~~~~~~~~~~~
Computing cholesky decomposed ERI:
NBASIS:        444
CD_THRESH:     1e-05
CD_BETA:       15
computing ...
	 finished!
CD_ERI_SHAPE:    (3107, 444, 444)
CD_ERI_SIZE:     612501552
CD_ERI_BYTES:    4900012416 (4673.02 MiB)
CD_ERI_SPARSITY: 30.97 %
~~~~~~~~~~~~~~~~~~~~~~~~~~~~~~~~~~~~~~~~~~~~~~~~~~~~~~~~~~~~~~~~~~~~~~~~~~~~~~~~~~~~~~~~~~~~~~~~~~~~
~~~~~~~~~~~~~~~~~~~~~~~~~~~~~~~~~~~~~~~~~~~~~~~~~~~~~~~~~~~~~~~~~~~~~~~~~~~~~~~~~~~~~~~~~~~~~~~~~~~~
Performing a core Hamiltonian guess.

~~~~~~~~~~~~~~~~~~~~~~~~~~~~~~~~~~~~~~~~~~~~~~~~~~~~~~~~~~~~~~~~~~~~~~~~~~~~~~~~~~~~~~~~~~~~~~~~~~~~
Starting restricted closed-shell CDIIS-SCF
~~~~~~~~~~~~~~~~~~~~~~~~~~~~~~~~~~~~~~~~~~~~~~~~~~~~~~~~~~~~~~~~~~~~~~~~~~~~~~~~~~~~~~~~~~~~~~~~~~~~
Iter         Error        CN         Last nv Method          Energy       Change
~~~~~~~~~~~~~~~~~~~~~~~~~~~~~~~~~~~~~~~~~~~~~~~~~~~~~~~~~~~~~~~~~~~~~~~~~~~~~~~~~~~~~~~~~~~~~~~~~~~~
   0      1.70516e+01     1  
   0      1.20315e+01     2  
   0                  2.021e+00   0.66074  2 C  
   1      1.81157e+01     3  
   1                  2.299e+00   0.22529  3 C  
   2      1.42171e+01     4  
   2                  2.300e+00   0.24799  4 C  
   3      9.14926e+00     5  
   3                  7.238e+00   0.39164  5 C  
   4      9.22121e+00     6  
   4                  7.881e+00   0.35979  6 C  
   5      1.32770e+01     6  
   5                  1.074e+01   0.04439  6 C  
   6      1.45682e+01     6  
   6                  1.496e+01  -0.01963  6 C  
   7      1.19350e+01     6  
   7                  1.359e+01   0.31190  6 C  
   8      1.82179e+01     6  
   8                  1.193e+01   0.08027  6 C  
   9      1.00862e+01     6  
   9                  5.940e+00   0.23720  6 C  
  10      9.63270e+00     6  
  10                  1.347e+01   0.27638  6 C  
  11      1.34858e+01     6  
  11                  1.144e+01   0.14351  6 C  
  12      1.04393e+01     6  
  12                  9.853e+00   0.25668  6 C  
  13      1.13229e+01     6  
  13                  5.803e+01   0.13596  6 C  
  14      1.47308e+01     6  
  14                  5.641e+01   0.24943  6 C  
  15      5.69626e+00     6  
  15                  5.565e+01   0.58367  6 C  
  16      1.04933e+01     6  
  16                  5.160e+01   0.19306  6 C  
  17      4.06581e+00     6  
  17                  2.889e+01   0.57052  6 C  
  18      2.43499e+00     6  
  18                  6.153e+01   0.60980  6 C  
  19      1.14674e+00     6  
  19                  2.592e+02   0.57932  6 C  
  20      2.59629e-01     6  
  20                  2.078e+03   0.88656  6 C  
  21      1.54454e-01     6  
  21                  9.001e+03   0.77981  6 C  
  22      7.11722e-02     6  
  22                  1.130e+04   0.92300  6 C  
  23      3.94104e-02     6  
  23                  1.484e+04   0.91144  6 C  
  24      1.73435e-02     6  
  24                  2.110e+04   1.21920  6 C  
  25      5.51907e-03     6  
  25                  3.280e+03   0.92946  6 C  
  26      2.96228e-03     6  
  26                  6.178e+03   1.09873  6 C  
  27      1.79157e-03     6  
  27                  6.076e+03   1.19811  6 C  
  28      8.18502e-04     6  
  28                  5.877e+03   1.07589  6 C  
  29      4.06813e-04     6  
  29                  6.911e+03   1.11915  6 C  
  30      1.63723e-04     6  
  30                  2.141e+03   0.93880  6 C  
  31      8.56419e-05     6  
  31                  2.400e+03   0.85228  6 C  
  32      3.64557e-05     6  
  32                  7.536e+03   1.10056  6 C  
  33      1.46097e-05     6  
  33                  5.192e+03   0.91919  6 C  
  34      7.33271e-06     6  
  34                  5.584e+03   0.95660  6 C  
  35      4.27546e-06     6  
  35                  2.889e+03   0.90032  6 C  
  36      2.17818e-06     6  
  36                  4.034e+03   1.17270  6 C  
  37      1.19580e-06     6  
  37                  2.468e+03   1.12392  6 C  
  38      7.02839e-07     6  
  38                  1.508e+03   1.09298  6 C  
  39      3.39185e-07     6  
  39                  1.025e+03   0.98896  6 C  
  40      1.87274e-07     6  
  40                  1.542e+03   1.15777  6 C  
  41      1.13230e-07     6  
  41                  1.536e+03   1.16606  6 C  
  42      5.48899e-08     6  
  42                  1.317e+03   0.98171  6 C  
  43      2.41593e-08     6  
  43                  1.904e+03   0.98488  6 C  
  44      1.16775e-08     6  
  44                  1.403e+03   0.87668  6 C  
  45      7.40791e-09 (converged)

Contributions to the energy:
~~~~~~~~~~~~~~~~~~~~~~~~~~~~~~~~~~~~~~~~~~~~~~~~~~~~~~~~~~~~~~~~~~~~~~~~~~~~~~~~~~~~~~~~~~~~~~~~~~~~
                          term           Value
~~~~~~~~~~~~~~~~~~~~~~~~~~~~~~~~~~~~~~~~~~~~~~~~~~~~~~~~~~~~~~~~~~~~~~~~~~~~~~~~~~~~~~~~~~~~~~~~~~~~
                            ne   -6616.267822687421
                           kin    1100.326271172626
                       hartree    2541.795884449520
                          x_hf    -149.664238771168
                      external    2022.676130173647
                         total   -1101.133775662797
~~~~~~~~~~~~~~~~~~~~~~~~~~~~~~~~~~~~~~~~~~~~~~~~~~~~~~~~~~~~~~~~~~~~~~~~~~~~~~~~~~~~~~~~~~~~~~~~~~~~
Print orbital information:
~~~~~~~~~~~~~~~~~~~~~~~~~~~~~~~~~~~~~~~~~~~~~~~~~~~~~~~~~~~~~~~~~~~~~~~~~~~~~~~~~~~~~~~~~~~~~~~~~~~~
               orb_index        Energy[E_h]     Energy[eV]
		   0     	      -20.6170386     -561.018
		   1     	      -20.5512456     -559.228
		   2     	      -15.6099483     -424.768
		   3     	      -15.5688405     -423.650
		   4     	      -11.4000356     -310.211
		   5     	      -11.3179791     -307.978
		   6     	      -11.3053646     -307.635
		   7     	      -11.2962110     -307.386
		   8     	      -11.2946407     -307.343
		   9     	      -11.2831162     -307.029
		  10     	      -11.2755738     -306.824
		  11     	      -11.2717622     -306.720
		  12     	      -11.2645234     -306.523
		  13     	      -11.2603492     -306.410
		  14     	      -11.2541940     -306.242
		  15     	      -11.2536865     -306.228
		  16     	      -11.2521601     -306.187
		  17     	      -11.2518990     -306.180
		  18     	      -11.2511689     -306.160
		  19     	      -11.2503826     -306.138
		  20     	      -11.2496261     -306.118
		  21     	      -11.2495649     -306.116
		  22     	      -11.2490900     -306.103
		  23     	      -11.2489962     -306.101
		  24     	      -11.2478877     -306.071
		  25     	      -11.2472752     -306.054
		  26     	       -1.4686214      -39.963
		  27     	       -1.3641086      -37.119
		  28     	       -1.3056202      -35.528
		  29     	       -1.2182233      -33.150
		  30     	       -1.1830977      -32.194
		  31     	       -1.1704245      -31.849
		  32     	       -1.1526760      -31.366
		  33     	       -1.1178217      -30.417
		  34     	       -1.0510244      -28.600
		  35     	       -1.0474297      -28.502
		  36     	       -1.0347327      -28.157
		  37     	       -1.0315625      -28.070
		  38     	       -1.0299707      -28.027
		  39     	       -0.9922747      -27.001
		  40     	       -0.9200787      -25.037
		  41     	       -0.8730757      -23.758
		  42     	       -0.8575536      -23.335
		  43     	       -0.8533213      -23.220
		  44     	       -0.8450290      -22.994
		  45     	       -0.8359752      -22.748
		  46     	       -0.8326714      -22.658
		  47     	       -0.7974761      -21.700
		  48     	       -0.7420101      -20.191
		  49     	       -0.7361382      -20.031
		  50     	       -0.7233813      -19.684
		  51     	       -0.7110258      -19.348
		  52     	       -0.6953698      -18.922
		  53     	       -0.6872791      -18.702
		  54     	       -0.6780700      -18.451
		  55     	       -0.6644321      -18.080
		  56     	       -0.6507085      -17.707
		  57     	       -0.6409258      -17.440
		  58     	       -0.6370706      -17.336
		  59     	       -0.6317240      -17.190
		  60     	       -0.6242335      -16.986
		  61     	       -0.6120444      -16.655
		  62     	       -0.6083674      -16.555
		  63     	       -0.6024326      -16.393
		  64     	       -0.6014252      -16.366
		  65     	       -0.5997647      -16.320
		  66     	       -0.5892017      -16.033
		  67     	       -0.5575954      -15.173
		  68     	       -0.5514018      -15.004
		  69     	       -0.5456196      -14.847
		  70     	       -0.5317232      -14.469
		  71     	       -0.5289201      -14.393
		  72     	       -0.5227713      -14.225
		  73     	       -0.5213701      -14.187
		  74     	       -0.5161886      -14.046
		  75     	       -0.5105232      -13.892
		  76     	       -0.5057084      -13.761
		  77     	       -0.5021102      -13.663
		  78     	       -0.4796093      -13.051
		  79     	       -0.4633173      -12.608
		  80     	       -0.4579339      -12.461
		  81     	       -0.4525394      -12.314
		  82     	       -0.4055867      -11.037
		  83     	       -0.3651197       -9.935
		  84     	       -0.3626373       -9.868
		  85     	       -0.3509364       -9.549
		  86     	       -0.3491391       -9.501
		  87     	       -0.3375071       -9.184
		  88 HOMO	       -0.2799381       -7.618
		  89 LUMO	        0.0373762        1.017
		  90     	        0.0996793        2.712
		  91     	        0.1109577        3.019
		  92     	        0.1287042        3.502
		  93     	        0.1309613        3.564
		  94     	        0.1338898        3.643
		  95     	        0.1705670        4.641
		  96     	        0.1761421        4.793
		  97     	        0.1795729        4.886
		  98     	        0.1826245        4.969
		  99     	        0.1899345        5.168
		 100     	        0.2045302        5.566
		 101     	        0.2051556        5.583
		 102     	        0.2093950        5.698
		 103     	        0.2142424        5.830
		 104     	        0.2188472        5.955
		 105     	        0.2325684        6.329
		 106     	        0.2356673        6.413
		 107     	        0.2403419        6.540
		 108     	        0.2512208        6.836
		 109     	        0.2538157        6.907
		 110     	        0.2624392        7.141
		 111     	        0.2647950        7.205
		 112     	        0.2924943        7.959
		 113     	        0.2978291        8.104
		 114     	        0.3197998        8.702
		 115     	        0.3257180        8.863
		 116     	        0.3512238        9.557
		 117     	        0.3569497        9.713
		 118     	        0.3735751       10.165
		 119     	        0.3776537       10.276
		 120     	        0.3848317       10.472
		 121     	        0.4025198       10.953
		 122     	        0.4085466       11.117
		 123     	        0.4289901       11.673
		 124     	        0.4349729       11.836
		 125     	        0.4369585       11.890
		 126     	        0.4397078       11.965
		 127     	        0.4459327       12.134
		 128     	        0.4471121       12.167
		 129     	        0.4653254       12.662
		 130     	        0.4698256       12.785
		 131     	        0.4857917       13.219
		 132     	        0.4885582       13.294
		 133     	        0.5088478       13.846
		 134     	        0.5219989       14.204
		 135     	        0.5238026       14.253
		 136     	        0.5396914       14.686
		 137     	        0.5487354       14.932
		 138     	        0.5659743       15.401
		 139     	        0.5888299       16.023
		 140     	        0.5967828       16.239
		 141     	        0.6015293       16.368
		 142     	        0.6133870       16.691
		 143     	        0.6329448       17.223
		 144     	        0.6370635       17.335
		 145     	        0.6421650       17.474
		 146     	        0.6562022       17.856
		 147     	        0.6598403       17.955
		 148     	        0.6687634       18.198
		 149     	        0.6715911       18.275
		 150     	        0.6747400       18.361
		 151     	        0.6777197       18.442
		 152     	        0.6873509       18.704
		 153     	        0.6893889       18.759
		 154     	        0.6906999       18.795
		 155     	        0.6963627       18.949
		 156     	        0.6980738       18.996
		 157     	        0.6995946       19.037
		 158     	        0.7057903       19.206
		 159     	        0.7080960       19.268
		 160     	        0.7098265       19.315
		 161     	        0.7173737       19.521
		 162     	        0.7200868       19.595
		 163     	        0.7236125       19.690
		 164     	        0.7249340       19.726
		 165     	        0.7268319       19.778
		 166     	        0.7312891       19.899
		 167     	        0.7333697       19.956
		 168     	        0.7426517       20.209
		 169     	        0.7473348       20.336
		 170     	        0.7509868       20.435
		 171     	        0.7559868       20.571
		 172     	        0.7725473       21.022
		 173     	        0.7790807       21.200
		 174     	        0.7867637       21.409
		 175     	        0.7878174       21.438
		 176     	        0.7924022       21.562
		 177     	        0.7959902       21.660
		 178     	        0.8027465       21.844
		 179     	        0.8068398       21.955
		 180     	        0.8216691       22.359
		 181     	        0.8266276       22.494
		 182     	        0.8411571       22.889
		 183     	        0.8513706       23.167
		 184     	        0.8545560       23.254
		 185     	        0.8565908       23.309
		 186     	        0.8639483       23.509
		 187     	        0.8645620       23.526
		 188     	        0.8715521       23.716
		 189     	        0.8740020       23.783
		 190     	        0.8767375       23.857
		 191     	        0.8813214       23.982
		 192     	        0.8888950       24.188
		 193     	        0.8910193       24.246
		 194     	        0.8956565       24.372
		 195     	        0.9000646       24.492
		 196     	        0.9104023       24.773
		 197     	        0.9276091       25.242
		 198     	        0.9322282       25.367
		 199     	        0.9341316       25.419
		 200     	        0.9425888       25.649
		 201     	        0.9518421       25.901
		 202     	        0.9544222       25.971
		 203     	        0.9590455       26.097
		 204     	        0.9634454       26.217
		 205     	        0.9672839       26.321
		 206     	        0.9762306       26.565
		 207     	        0.9832908       26.757
		 208     	        0.9885501       26.900
		 209     	        0.9954296       27.087
		 210     	        1.0084935       27.443
		 211     	        1.0425215       28.368
		 212     	        1.0699555       29.115
		 213     	        1.0828578       29.466
		 214     	        1.0863497       29.561
		 215     	        1.0891655       29.638
		 216     	        1.1023202       29.996
		 217     	        1.1084356       30.162
		 218     	        1.1136709       30.305
		 219     	        1.1157940       30.362
		 220     	        1.1192193       30.456
		 221     	        1.1326500       30.821
		 222     	        1.1364369       30.924
		 223     	        1.1401893       31.026
		 224     	        1.1438425       31.126
		 225     	        1.1500736       31.295
		 226     	        1.1570103       31.484
		 227     	        1.1590358       31.539
		 228     	        1.1649791       31.701
		 229     	        1.1667093       31.748
		 230     	        1.1834833       32.204
		 231     	        1.1922578       32.443
		 232     	        1.1955554       32.533
		 233     	        1.2031384       32.739
		 234     	        1.2082705       32.879
		 235     	        1.2154608       33.074
		 236     	        1.2257733       33.355
		 237     	        1.2273118       33.397
		 238     	        1.2335743       33.567
		 239     	        1.2377913       33.682
		 240     	        1.2388905       33.712
		 241     	        1.2498660       34.011
		 242     	        1.2554823       34.163
		 243     	        1.2577385       34.225
		 244     	        1.2607932       34.308
		 245     	        1.2693485       34.541
		 246     	        1.2724944       34.626
		 247     	        1.2798243       34.826
		 248     	        1.2836627       34.930
		 249     	        1.2867646       35.015
		 250     	        1.2946231       35.228
		 251     	        1.3012256       35.408
		 252     	        1.3058104       35.533
		 253     	        1.3116138       35.691
		 254     	        1.3200118       35.919
		 255     	        1.3236633       36.019
		 256     	        1.3333466       36.282
		 257     	        1.3450401       36.600
		 258     	        1.3523864       36.800
		 259     	        1.3714810       37.320
		 260     	        1.3740468       37.390
		 261     	        1.3767097       37.462
		 262     	        1.3863696       37.725
		 263     	        1.3897859       37.818
		 264     	        1.3996578       38.087
		 265     	        1.4225866       38.711
		 266     	        1.4356989       39.067
		 267     	        1.4708057       40.023
		 268     	        1.4776375       40.209
		 269     	        1.4891867       40.523
		 270     	        1.4954534       40.693
		 271     	        1.5017726       40.865
		 272     	        1.5053495       40.963
		 273     	        1.5215465       41.403
		 274     	        1.5296312       41.623
		 275     	        1.5536487       42.277
		 276     	        1.5578915       42.392
		 277     	        1.5698412       42.718
		 278     	        1.5812831       43.029
		 279     	        1.6029505       43.618
		 280     	        1.6397861       44.621
		 281     	        1.6475490       44.832
		 282     	        1.6730671       45.526
		 283     	        1.6788561       45.684
		 284     	        1.6948554       46.119
		 285     	        1.7016585       46.304
		 286     	        1.7196652       46.794
		 287     	        1.7282276       47.027
		 288     	        1.7313644       47.113
		 289     	        1.7406987       47.367
		 290     	        1.7453954       47.495
		 291     	        1.7471901       47.543
		 292     	        1.7521179       47.678
		 293     	        1.7635729       47.989
		 294     	        1.7683056       48.118
		 295     	        1.7793126       48.418
		 296     	        1.7901246       48.712
		 297     	        1.7958577       48.868
		 298     	        1.8022641       49.042
		 299     	        1.8208256       49.547
		 300     	        1.8252674       49.668
		 301     	        1.8399992       50.069
		 302     	        1.8510913       50.371
		 303     	        1.8554926       50.491
		 304     	        1.8589797       50.585
		 305     	        1.8680932       50.833
		 306     	        1.8705752       50.901
		 307     	        1.8801472       51.161
		 308     	        1.8851016       51.296
		 309     	        1.8895318       51.417
		 310     	        1.8964351       51.605
		 311     	        1.9019947       51.756
		 312     	        1.9053397       51.847
		 313     	        1.9085378       51.934
		 314     	        1.9129808       52.055
		 315     	        1.9175136       52.178
		 316     	        1.9234255       52.339
		 317     	        1.9271391       52.440
		 318     	        1.9338560       52.623
		 319     	        1.9431676       52.876
		 320     	        1.9449648       52.925
		 321     	        1.9474267       52.992
		 322     	        1.9501264       53.066
		 323     	        1.9552717       53.206
		 324     	        1.9634311       53.428
		 325     	        1.9756229       53.759
		 326     	        1.9813789       53.916
		 327     	        1.9886848       54.115
		 328     	        1.9932511       54.239
		 329     	        2.0162701       54.865
		 330     	        2.0167818       54.879
		 331     	        2.0239988       55.076
		 332     	        2.0268382       55.153
		 333     	        2.0390256       55.485
		 334     	        2.0479475       55.727
		 335     	        2.0553394       55.929
		 336     	        2.0640845       56.167
		 337     	        2.0689890       56.300
		 338     	        2.0761222       56.494
		 339     	        2.0790925       56.575
		 340     	        2.0943546       56.990
		 341     	        2.0973843       57.073
		 342     	        2.1200653       57.690
		 343     	        2.1204584       57.701
		 344     	        2.1316735       58.006
		 345     	        2.1368623       58.147
		 346     	        2.1413941       58.270
		 347     	        2.1455303       58.383
		 348     	        2.1475977       58.439
		 349     	        2.1494134       58.489
		 350     	        2.1526345       58.576
		 351     	        2.1657732       58.934
		 352     	        2.1713545       59.086
		 353     	        2.1818318       59.371
		 354     	        2.1880073       59.539
		 355     	        2.1894681       59.578
		 356     	        2.2014926       59.906
		 357     	        2.2131461       60.223
		 358     	        2.2169449       60.326
		 359     	        2.2362553       60.852
		 360     	        2.2418944       61.005
		 361     	        2.2501086       61.229
		 362     	        2.2537452       61.328
		 363     	        2.2576450       61.434
		 364     	        2.2688093       61.737
		 365     	        2.2716851       61.816
		 366     	        2.2780095       61.988
		 367     	        2.2807754       62.063
		 368     	        2.2964102       62.488
		 369     	        2.2992212       62.565
		 370     	        2.3011204       62.617
		 371     	        2.3252076       63.272
		 372     	        2.3297199       63.395
		 373     	        2.3524303       64.013
		 374     	        2.3574426       64.149
		 375     	        2.3924095       65.101
		 376     	        2.4072232       65.504
		 377     	        2.4151571       65.720
		 378     	        2.4271306       66.046
		 379     	        2.4371815       66.319
		 380     	        2.4434555       66.490
		 381     	        2.4665423       67.118
		 382     	        2.4863236       67.656
		 383     	        2.4890006       67.729
		 384     	        2.4947145       67.885
		 385     	        2.5019292       68.081
		 386     	        2.5295363       68.832
		 387     	        2.5364798       69.021
		 388     	        2.5526405       69.461
		 389     	        2.5614730       69.701
		 390     	        2.5773065       70.132
		 391     	        2.5932634       70.566
		 392     	        2.6322687       71.628
		 393     	        2.7108720       73.767
		 394     	        2.7149350       73.877
		 395     	        2.7231577       74.101
		 396     	        2.7294347       74.272
		 397     	        2.7558660       74.991
		 398     	        2.7661127       75.270
		 399     	        2.7860656       75.813
		 400     	        2.7904515       75.932
		 401     	        2.7936250       76.018
		 402     	        2.8037894       76.295
		 403     	        2.8079899       76.409
		 404     	        2.8395890       77.269
		 405     	        2.8776610       78.305
		 406     	        2.8876801       78.578
		 407     	        2.9128801       79.263
		 408     	        2.9361525       79.897
		 409     	        2.9462955       80.173
		 410     	        2.9682564       80.770
		 411     	        2.9765708       80.997
		 412     	        2.9779924       81.035
		 413     	        2.9838835       81.196
		 414     	        3.0129596       81.987
		 415     	        3.0276446       82.386
		 416     	        3.0516556       83.040
		 417     	        3.0611074       83.297
		 418     	        3.0759960       83.702
		 419     	        3.0936686       84.183
		 420     	        3.1041119       84.467
		 421     	        3.1475029       85.648
		 422     	        3.1679822       86.205
		 423     	        3.1935161       86.900
		 424     	        3.2101630       87.353
		 425     	        3.2129920       87.430
		 426     	        3.2362585       88.063
		 427     	        3.2494534       88.422
		 428     	        3.2656544       88.863
		 429     	        3.2725349       89.050
		 430     	        3.2817795       89.302
		 431     	        3.3352308       90.756
		 432     	        3.4088322       92.759
		 433     	        3.4318101       93.384
		 434     	        3.4895019       94.954
		 435     	        3.5326233       96.128
		 436     	        3.5352260       96.198
		 437     	        3.6023482       98.025
		 438     	        3.8641138      105.148
		 439     	        3.9060165      106.288
		 440     	        3.9361831      107.109
		 441     	        3.9848120      108.432
		 442     	        3.9912732      108.608
		 443     	        4.1450139      112.792
~~~~~~~~~~~~~~~~~~~~~~~~~~~~~~~~~~~~~~~~~~~~~~~~~~~~~~~~~~~~~~~~~~~~~~~~~~~~~~~~~~~~~~~~~~~~~~~~~~~~
~~~~~~~~~~~~~~~~~~~~~~~~~~~~~~~~~~~~~~~~~~~~~~~~~~~~~~~~~~~~~~~~~~~~~~~~~~~~~~~~~~~~~~~~~~~~~~~~~~~~
       HOMO-LUMO gap 		       -0.3173143       -8.635
~~~~~~~~~~~~~~~~~~~~~~~~~~~~~~~~~~~~~~~~~~~~~~~~~~~~~~~~~~~~~~~~~~~~~~~~~~~~~~~~~~~~~~~~~~~~~~~~~~~~
~~~~~~~~~~~~~~~~~~~~~~~~~~~~~~~~~~~~~~~~~~~~~~~~~~~~~~~~~~~~~~~~~~~~~~~~~~~~~~~~~~~~~~~~~~~~~~~~~~~~
====================================================================================================
Entering orbital-optimized ROOpCCD module
~~~~~~~~~~~~~~~~~~~~~~~~~~~~~~~~~~~~~~~~~~~~~~~~~~~~~~~~~~~~~~~~~~~~~~~~~~~~~~~~~~~~~~~~~~~~~~~~~~~~
 
Entering OOROOpCCD optimization (restricted, orbital optimized):
 
~~~~~~~~~~~~~~~~~~~~~~~~~~~~~~~~~~~~~~~~~~~~~~~~~~~~~~~~~~~~~~~~~~~~~~~~~~~~~~~~~~~~~~~~~~~~~~~~~~~~
OPTIMIZATION PARAMETERS:
Number of frozen cores:        26
Number of active pairs:        63
Number of active virtuals:     355
Initial guess:
  type:                        mp2
  scaling factor:              -0.100
Solvers:
  wavefunction amplitudes:     krylov
  Lagrange multipliers:        krylov
  orbital optimization:        variational
Number of iterations:          0
Checkpointing:                 1
Checkpoint file:               checkpoint_pccd.h5
4-index transformation:        optimal
Level shift:                   1.000e-08
Sorting natural orbitals:      True
Apply trust region:
  initial trust radius:        0.750
  maximum trust radius:        0.750
  upper trust ratio bound:     7.50e-01
  lower trust ratio bound:     2.50e-01
  upper scaling factor:        2.00e+00
  lower scaling factor:        2.50e-01
  max number of iterations:    10
  reset after # of iterations: 10
  max number of optimizations: 500
  optimization threshold:      1.00e-08
  optimizer:                   ddl
Optimization thresholds:
  wavefunction:                1.00e-12
  energy:                      1.00e-08
  gradient:                    5.00e-05
  gradient norm:               1.00e-04
Printing options:
  threshold:                   1.00e-02
~~~~~~~~~~~~~~~~~~~~~~~~~~~~~~~~~~~~~~~~~~~~~~~~~~~~~~~~~~~~~~~~~~~~~~~~~~~~~~~~~~~~~~~~~~~~~~~~~~~~
Generating initial mp2 guess
 
Starting optimization of ROOpCCD wave function...
~~~~~~~~~~~~~~~~~~~~~~~~~~~~~~~~~~~~~~~~~~~~~~~~~~~~~~~~~~~~~~~~~~~~~~~~~~~~~~~~~~~~~~~~~~~~~~~~~~~~
Initial step:
----------------------------------------------------------------------------------------------------
Initial reference Energy:      -1101.133775662797
Initial correlation Energy:     -0.057524314579
====================================================================================================
Initial total Energy:          -1101.191299977377
====================================================================================================
Entering orbital optimization of ROOpCCD...
                                                                                                    
  step       Etot        D(Etot)        Ecorr       D(Ecorr)    Max(Grad)   |Grad|    TrustRegion
----------------------------------------------------------------------------------------------------
Final reference Energy:        -1101.133775662797
Final correlation Energy:       -0.057524314579
====================================================================================================
Final total Energy:            -1101.191299977377
====================================================================================================
Writing pCCD output to file pybest-results/checkpoint_pccd.h5
----------------------------------------------------------------------------------------------------
Final solution for coefficients: (only printed if |c_i| > 0.01)
----------------------------------------------------------------------------------------------------
Leading electron-pair excitation amplitudes (i,a = alpha spin; I, A = beta spin)
 
    amplitude    i    I  ->    a    A
 
    -0.044740   83   83  ->   90   90
    -0.043179   86   86  ->   94   94
    -0.043133   85   85  ->   92   92
    -0.038177   87   87  ->   95   95
    -0.037900   79   79  ->  101  101
    -0.026904   89   89  ->   90   90
    -0.025609   87   87  ->   93   93
    -0.025553   89   89  ->   98   98
    -0.023829   59   59  ->  101  101
    -0.023539   85   85  ->   93   93
    -0.023474   86   86  ->   92   92
    -0.022967   84   84  ->   91   91
    -0.021555   84   84  ->   94   94
    -0.021162   84   84  ->   90   90
    -0.020913   86   86  ->   91   91
    -0.020852   87   87  ->   91   91
    -0.020124   88   88  ->   90   90
    -0.018240   88   88  ->   93   93
    -0.017790   87   87  ->   92   92
    -0.017000   85   85  ->   91   91
----------------------------------------------------------------------------------------------------
Natural occupation numbers (for spatial orbitals):
     1:  2.000000     2:  2.000000     3:  2.000000     4:  2.000000     5:  2.000000
     6:  2.000000     7:  2.000000     8:  2.000000     9:  2.000000    10:  2.000000
    11:  2.000000    12:  2.000000    13:  2.000000    14:  2.000000    15:  2.000000
    16:  2.000000    17:  2.000000    18:  2.000000    19:  2.000000    20:  2.000000
    21:  2.000000    22:  2.000000    23:  2.000000    24:  2.000000    25:  2.000000
    26:  2.000000    27:  1.999753    28:  1.999710    29:  1.999746    30:  1.999709
    31:  1.999861    32:  1.999866    33:  1.999890    34:  1.999797    35:  1.999850
    36:  1.999863    37:  1.999864    38:  1.999817    39:  1.999820    40:  1.999849
    41:  1.999668    42:  1.999807    43:  1.999699    44:  1.999810    45:  1.999787
    46:  1.999804    47:  1.999808    48:  1.999789    49:  1.999736    50:  1.999721
    51:  1.999730    52:  1.999719    53:  1.999711    54:  1.999773    55:  1.999714
    56:  1.999753    57:  1.999756    58:  1.999731    59:  1.998025    60:  1.999739
    61:  1.999736    62:  1.999728    63:  1.999576    64:  1.999621    65:  1.999763
    66:  1.999600    67:  1.999692    68:  1.999651    69:  1.999362    70:  1.999369
    71:  1.999484    72:  1.999599    73:  1.999673    74:  1.998907    75:  1.999598
    76:  1.999326    77:  1.999572    78:  1.999682    79:  1.996177    80:  1.999269
    81:  1.999469    82:  1.998519    83:  1.995046    84:  1.995608    85:  1.993180
    86:  1.993514    87:  1.993681    88:  1.996384    89:  1.995012    90:  0.008337
    91:  0.004152    92:  0.006749    93:  0.004127    94:  0.006025    95:  0.004803
    96:  0.000057    97:  0.000170    98:  0.002522    99:  0.000080   100:  0.000081
   101:  0.004910   102:  0.000481   103:  0.000097   104:  0.000099   105:  0.000277
   106:  0.000315   107:  0.000063   108:  0.000063   109:  0.000051   110:  0.000033
   111:  0.000053   112:  0.000032   113:  0.000179   114:  0.000077   115:  0.000544
   116:  0.000704   117:  0.000383   118:  0.000548   119:  0.000513   120:  0.000263
   121:  0.000252   122:  0.000161   123:  0.000198   124:  0.000179   125:  0.000130
   126:  0.000158   127:  0.000169   128:  0.000214   129:  0.000235   130:  0.000178
   131:  0.000132   132:  0.000134   133:  0.000132   134:  0.000116   135:  0.000141
   136:  0.000127   137:  0.000185   138:  0.000108   139:  0.000099   140:  0.000198
   141:  0.000117   142:  0.000110   143:  0.000120   144:  0.000081   145:  0.000082
   146:  0.000098   147:  0.000120   148:  0.000086   149:  0.000095   150:  0.000117
   151:  0.000078   152:  0.000094   153:  0.000081   154:  0.000097   155:  0.000111
   156:  0.000093   157:  0.000079   158:  0.000098   159:  0.000073   160:  0.000085
   161:  0.000077   162:  0.000108   163:  0.000141   164:  0.000166   165:  0.000142
   166:  0.000114   167:  0.000086   168:  0.000078   169:  0.000064   170:  0.000070
   171:  0.000056   172:  0.000067   173:  0.000067   174:  0.000077   175:  0.000057
   176:  0.000051   177:  0.000091   178:  0.000060   179:  0.000054   180:  0.000053
   181:  0.000052   182:  0.000048   183:  0.000049   184:  0.000049   185:  0.000044
   186:  0.000047   187:  0.000066   188:  0.000052   189:  0.000080   190:  0.000080
   191:  0.000091   192:  0.000165   193:  0.000037   194:  0.000071   195:  0.000049
   196:  0.000032   197:  0.000034   198:  0.000056   199:  0.000036   200:  0.000029
   201:  0.000066   202:  0.000049   203:  0.000026   204:  0.000051   205:  0.000039
   206:  0.000048   207:  0.000162   208:  0.000038   209:  0.000037   210:  0.000056
   211:  0.000057   212:  0.000052   213:  0.000044   214:  0.000047   215:  0.000066
   216:  0.000066   217:  0.000051   218:  0.000050   219:  0.000057   220:  0.000032
   221:  0.000046   222:  0.000027   223:  0.000043   224:  0.000030   225:  0.000042
   226:  0.000041   227:  0.000043   228:  0.000028   229:  0.000040   230:  0.000049
   231:  0.000028   232:  0.000043   233:  0.000038   234:  0.000025   235:  0.000033
   236:  0.000029   237:  0.000055   238:  0.000056   239:  0.000545   240:  0.000047
   241:  0.000073   242:  0.000032   243:  0.000025   244:  0.000034   245:  0.000028
   246:  0.000030   247:  0.000028   248:  0.000030   249:  0.000042   250:  0.000033
   251:  0.000044   252:  0.000027   253:  0.000038   254:  0.000030   255:  0.000046
   256:  0.000025   257:  0.000029   258:  0.000042   259:  0.000028   260:  0.000024
   261:  0.000081   262:  0.000032   263:  0.000023   264:  0.000203   265:  0.000043
   266:  0.000024   267:  0.000211   268:  0.000017   269:  0.000020   270:  0.000022
   271:  0.000012   272:  0.000015   273:  0.000018   274:  0.000017   275:  0.000038
   276:  0.000050   277:  0.000015   278:  0.000020   279:  0.000012   280:  0.000013
   281:  0.000015   282:  0.000029   283:  0.000020   284:  0.000020   285:  0.000016
   286:  0.000017   287:  0.000035   288:  0.000015   289:  0.000015   290:  0.000015
   291:  0.000020   292:  0.000020   293:  0.000017   294:  0.000014   295:  0.000014
   296:  0.000013   297:  0.000016   298:  0.000018   299:  0.000018   300:  0.000013
   301:  0.000014   302:  0.000013   303:  0.000013   304:  0.000018   305:  0.000013
   306:  0.000012   307:  0.000015   308:  0.000018   309:  0.000011   310:  0.000015
   311:  0.000015   312:  0.000016   313:  0.000010   314:  0.000013   315:  0.000010
   316:  0.000011   317:  0.000023   318:  0.000012   319:  0.000011   320:  0.000010
   321:  0.000012   322:  0.000012   323:  0.000009   324:  0.000011   325:  0.000019
   326:  0.000013   327:  0.000008   328:  0.000011   329:  0.000010   330:  0.000011
   331:  0.000009   332:  0.000010   333:  0.000010   334:  0.000009   335:  0.000009
   336:  0.000013   337:  0.000014   338:  0.000012   339:  0.000009   340:  0.000012
   341:  0.000023   342:  0.000012   343:  0.000011   344:  0.000009   345:  0.000010
   346:  0.000010   347:  0.000010   348:  0.000012   349:  0.000013   350:  0.000013
   351:  0.000013   352:  0.000016   353:  0.000009   354:  0.000009   355:  0.000008
   356:  0.000010   357:  0.000010   358:  0.000014   359:  0.000009   360:  0.000008
   361:  0.000021   362:  0.000008   363:  0.000007   364:  0.000007   365:  0.000007
   366:  0.000009   367:  0.000016   368:  0.000012   369:  0.000009   370:  0.000009
   371:  0.000009   372:  0.000009   373:  0.000009   374:  0.000011   375:  0.000009
   376:  0.000011   377:  0.000009   378:  0.000010   379:  0.000009   380:  0.000008
   381:  0.000024   382:  0.000007   383:  0.000007   384:  0.000016   385:  0.000006
   386:  0.000007   387:  0.000005   388:  0.000006   389:  0.000007   390:  0.000006
   391:  0.000007   392:  0.000006   393:  0.000053   394:  0.000008   395:  0.000007
   396:  0.000009   397:  0.000009   398:  0.000007   399:  0.000009   400:  0.000006
   401:  0.000009   402:  0.000010   403:  0.000006   404:  0.000008   405:  0.000006
   406:  0.000013   407:  0.000007   408:  0.000012   409:  0.000005   410:  0.000067
   411:  0.000005   412:  0.000004   413:  0.000005   414:  0.000164   415:  0.000006
   416:  0.000005   417:  0.000005   418:  0.000018   419:  0.000064   420:  0.000010
   421:  0.000015   422:  0.000008   423:  0.000010   424:  0.000006   425:  0.000151
   426:  0.000023   427:  0.000007   428:  0.000006   429:  0.000006   430:  0.000145
   431:  0.000005   432:  0.000043   433:  0.000009   434:  0.000008   435:  0.000007
   436:  0.000099   437:  0.000067   438:  0.000063   439:  0.000079   440:  0.000006
   441:  0.000049   442:  0.000004   443:  0.000004   444:  0.000042
====================================================================================================
 
 
====================================================================================================
 
RCC module
 
~~~~~~~~~~~~~~~~~~~~~~~~~~~~~~~~~~~~~~~~~~~~~~~~~~~~~~~~~~~~~~~~~~~~~~~~~~~~~~~~~~~~~~~~~~~~~~~~~~~~
PARAMETERS
Wave function model            RpCCDLCCSD
Full name of model             Restricted pair Coupled Cluster Doubles Linearized Coupled Cluster
Singles and Doubles
Cluster operator               T1 + T2 - Tp
Total number of electrons      178
Total number of electron pairs 89
Total number of orbitals       444
Number of active orbitals      418
Number of core orbitals        26
Number of active occupied      63
Number of active virtual       355
Initial guess                  mp2
Solver                         pbqn
Optimization thresholds:
     energy threshold          1e-07
     residual threshold        1e-06
Maximum number of iterations   3
Tensor contraction engine      optimal
....................................................................................................
Computing auxiliary matrices and effective Hamiltonian.

====================================================================================================

 Welcome to

                                 ____        ____  _____ ____ _____
                                |  _ \ _   _| __ )| ____/ ___|_   _|
                                | |_) | | | |  _ \|  _| \___ \ | |
                                |  __/| |_| | |_) | |___ ___) || |
                                |_|    \__, |____/|_____|____/ |_|
                                       |___/

 version 1.4.0.dev0!

@@@@@@@@@@@@@@@@@@@@@@@@@@@@@@@@@@@@@@@@@@@@@@@@@@@@@@@@@@@@@@@@@@@@@@@@@@@@@@@@@@@@@@@@@@@@@@@@@@@@
@@@@@@@@@@@@@@@@@@@@@@@@@@@@@@@@@@@@@@@@@@@@@@@@@@@@@@@@@@@@@@@@@@@@@@@@@@@@@@@@@@@@@@@@@@@@@@@@@@@@
@@@@@@@@@@@@@@@@@@@@@@@@@@@@@@@@@@@@@@@@@@/             @@@@@@@@@@@@@@@@@@@@@@@@@@@@@@@@@@@@@@@@@@@@
@@@@@@@@@@@@@@@@@@@@@@@@@@@@@@@@@@@@@@                       @@@@@@@@@@@@@@@@@@@@@@@@@@@@@@@@@@@@@@@
@@@@@@@@@@@@@@@@@@@@@@@@@@@@@@@@@@@                             @@@@@@@@@@@@@@@@@@@@@@@@@@@@@@@@@@@@
@@@@@@@@@@@@@@@@@@@@@@@@@@@@@@@@@                                 @@@@@@@@@@@@@@@@@@@@@@@@@@@@@@@@@@
@@@@@@@@@@@@@@@@@@@@@@@@@@@@@@@                                     @@@@@@@@@@@@@@@@@@@@@@@@@@@@@@@@
@@@@@@@@@@@@@@@@@@@@@@@@@@@@@@                                       @@@@@@@@@@@@@@@@@@@@@@@@@@@@@@@
@@@@@@@@@@@@@@@@@@@@@@@@@@@@@                                         @@@@@@@@@@@@@@@@@@@@@@@@@@@@@@
@@@@@@@@@@@@@@@@@@@@@@@@@@@@@                                         @@@@@@@@@@@@@@@@@@@@@@@@@@@@@@
@@@@@@@@@@@@@@@@@@@@@@@@@@@@@*                                       @@@@@@@@@@@@@@@@@@@@@@@@@@@@@@@
@@@@@@@@@@@@@@@@@@@@@@@@@@@@@@                                      @@@@@@@@@@@@@@@@@@@@@@@@@@@@@@@@
@@@@@@@@@@@@@@@@@@@@@@@@@@@@@@@@                                   @@@@@@@@@@@@@@@@@@@@@@@@@@@@@@@@@
@@@@@@@@@@@@@@@@@@@@@@@        @@              @@@@@             #@@        @@@@@@@@@@@@@@@@@@@@@@@@
@@@@@@@@@@@@@@@@@@@@@            @@@       @@@       @@,       @@@           @@@@@@@@@@@@@@@@@@@@@@@
@@@@@@@@@@@@@@@@@@@@@               @@@   @@           @@   @@@               @@@@@@@@@@@@@@@@@@@@@@
@@@@@@@@@@@@@@@@@@@@@                   @@@             @@@                   @@@@@@@@@@@@@@@@@@@@@@
@@@@@@@@@@@@@@@@@@@@@                     @@           @@                     @@@@@@@@@@@@@@@@@@@@@@
@@@@@@@@@@@@@@@@@@@@@@                     @@,       @@@                     @@@@@@@@@@@@@@@@@@@@@@@
@@@@@@@@@@@@@@@@@@@@@@@@.                     @@@@@@@                     @@@@@@@@@@@@@@@@@@@@@@@@@@
@@@@@@@@@@@@@@@@@@@@@@@@@@@@                                           @@@@@@@@@@@@@@@@@@@@@@@@@@@@@
@@@@@@@@@@@@@@@@@@@@@@@@@@@@@                                         @@@@@@@@@@@@@@@@@@@@@@@@@@@@@@
@@@@@@@@@@@@@@@@@@@@@@@@@@@@@(                                       @@@@@@@@@@@@@@@@@@@@@@@@@@@@@@@
@@@@@@@@@@@@@@@@@@@@@@@@@@@@@@         @@\     @@\  @@@  @@@@@@      @@@@@@@@@@@@@@@@@@@@@@@@@@@@@@@
@@@@@@@@@@@@@@@@@@@@@@@@@@@@@@         @  @    @  @     @   @        @@@@@@@@@@@@@@@@@@@@@@@@@@@@@@@
@@@@@@@@@@@@@@@@@@@@@@@@@@@@@          @@/ @ @ @@:  @@@ \@  @         @@@@@@@@@@@@@@@@@@@@@@@@@@@@@@
@@@@@@@@@@@@@@@@@@@@@@@@@@@@           @    @  @  @       @ @          @@@@@@@@@@@@@@@@@@@@@@@@@@@@@
@@@@@@@@@@@@@@@@@@@@@@@@@@@            @    @  @@/  @@@ @@/ @           @@@@@@@@@@@@@@@@@@@@@@@@@@@@
@@@@@@@@@@@@@@@@@@@@@@@@@                                                 @@@@@@@@@@@@@@@@@@@@@@@@@@
@@@@@@@@@@@@@@@@@@@@@@@@                                                   @@@@@@@@@@@@@@@@@@@@@@@@@
@@@@@@@@@@@@@@@@@@@@@@@@                                                   @@@@@@@@@@@@@@@@@@@@@@@@@
@@@@@@@@@@@@@@@@@@@@@@@@@                       @@@                       @@@@@@@@@@@@@@@@@@@@@@@@@@
@@@@@@@@@@@@@@@@@@@@@@@@@@@               @@@@@@@@@@@@@@&              @@@@@@@@@@@@@@@@@@@@@@@@@@@@@
@@@@@@@@@@@@@@@@@@@@@@@@@@@@@@@@@@@@@@@@@@@@@@@@@@@@@@@@@@@@@@@@@@@@@@@@@@@@@@@@@@@@@@@@@@@@@@@@@@@@
@@@@@@@@@@@@@@@@@@@@@@@@@@@@@@@@@@@@@@@@@@@@@@@@@@@@@@@@@@@@@@@@@@@@@@@@@@@@@@@@@@@@@@@@@@@@@@@@@@@@

 PyBEST is written and maintained at Nicolaus Copernicus University (NCU) in Torun.
 It contains contributions from (in alphabetic order)

~~~~~~~~~~~~~~~~~~~~~~~~~~~~~~~~~~~~~~~~~~~~~~~~~~~~~~~~~~~~~~~~~~~~~~~~~~~~~~~~~~~~~~~~~~~~~~~~~~~~
~~~~~~~~~~~~~~~~~~~~~~~~~~~~~~~~~~~~~~~~~~~~~~~~~~~~~~~~~~~~~~~~~~~~~~~~~~~~~~~~~~~~~~~~~~~~~~~~~~~~
         Developers                             Affiliation
~~~~~~~~~~~~~~~~~~~~~~~~~~~~~~~~~~~~~~~~~~~~~~~~~~~~~~~~~~~~~~~~~~~~~~~~~~~~~~~~~~~~~~~~~~~~~~~~~~~~
 Katharina Boguslawski          Institute of Physics, NCU in Torun, Poland
 Filip Brzęk                    Institute of Physics, NCU in Torun, Poland
 Rahul Chakraborty              Institute of Physics, NCU in Torun, Poland
 Delaram Jahani                 Institute of Physics, NCU in Torun, Poland
 Dariusz Kdzęiera               Faculty of Chemistry, NCU in Torun, Poland
 Maximilian Kriebel             Institute of Physics, NCU in Torun, Poland
 Aleksandra Leszczyk            Institute of Physics, NCU in Torun, Poland
 Artur Nowak                    Institute of Physics, NCU in Torun, Poland
 Emil Sujkowski                 Institute of Physics, NCU in Torun, Poland
 Julian Świerczyński            Institute of Physics, NCU in Torun, Poland
 Paweł Tecmer                   Institute of Physics, NCU in Torun, Poland
 Piotr Żuchowski                Institute of Physics, NCU in Torun, Poland
~~~~~~~~~~~~~~~~~~~~~~~~~~~~~~~~~~~~~~~~~~~~~~~~~~~~~~~~~~~~~~~~~~~~~~~~~~~~~~~~~~~~~~~~~~~~~~~~~~~~
         Contributors                           Affiliation
~~~~~~~~~~~~~~~~~~~~~~~~~~~~~~~~~~~~~~~~~~~~~~~~~~~~~~~~~~~~~~~~~~~~~~~~~~~~~~~~~~~~~~~~~~~~~~~~~~~~
 Somayeh Ahmadkhani             Institute of Physics, NCU in Torun, Poland
 Kacper Cieślak                 Institute of Physics, NCU in Torun, Poland
 Lena Szczuczko                 Institute of Physics, NCU in Torun, Poland
~~~~~~~~~~~~~~~~~~~~~~~~~~~~~~~~~~~~~~~~~~~~~~~~~~~~~~~~~~~~~~~~~~~~~~~~~~~~~~~~~~~~~~~~~~~~~~~~~~~~

 More information about PyBEST can be found on this website: http://pybest.fizyka.umk.pl

 This log file allows you to track the progress of a calculation. It does not contain any data
 that can be used for restarting. Useful numerical data is written to checkpoint files during
 the calculation and can be accessed through the Python scripting interface.

====================================================================================================

User:            maximiliankriebel
Machine info:    Linux tc09 3.10.0-1160.90.1.el7.x86_64 #1 SMP Thu May 4 15:21:22 UTC 2023 x86_64
Time:            2023-10-05T21:49:59.847525
Python version:  3.9.16 (main, Feb 22 2023, 01:57:33) [GCC 11.2.0]
PyBEST version:  1.4.0.dev0
Current Dir:     /home/maximiliankriebel/gpu_tests
Command line:    test_run_pCCDLCCSD_pvdz.py
PyBEST module:   /home/maximiliankriebel/software/mypybest/oneapi2023.1/lib/python3.9/site-packages/
                 pybest/log.py

####################################################################################################
Printing basis for whole molecule:
  Reading basis set information from file: cc-pvdz
  Number of contracted basis functions:    444
  Maximum orbital angular momentum:        2
 Index:  0	 Charge: 6	 Center: -0.302626568	-0.589585850	-4.432305686
 0
     6665.000000000	     0.000692000
     1000.000000000	     0.005329000
      228.000000000	     0.027077000
       64.710000000	     0.101718000
       21.060000000	     0.274740000
        7.495000000	     0.448564000
        2.797000000	     0.285074000
        0.521500000	     0.015204000
 0
     6665.000000000	    -0.000146000
     1000.000000000	    -0.001154000
      228.000000000	    -0.005725000
       64.710000000	    -0.023312000
       21.060000000	    -0.063955000
        7.495000000	    -0.149981000
        2.797000000	    -0.127262000
        0.521500000	     0.544529000
 0
        0.159600000	     1.000000000
 1
        9.439000000	     0.038109000
        2.002000000	     0.209480000
        0.545600000	     0.508557000
 1
        0.151700000	     1.000000000
 2
        0.550000000	     1.000000000
 Index:  1	 Charge: 6	 Center: -2.444698854	-0.175536274	-2.974899725
 0
     6665.000000000	     0.000692000
     1000.000000000	     0.005329000
      228.000000000	     0.027077000
       64.710000000	     0.101718000
       21.060000000	     0.274740000
        7.495000000	     0.448564000
        2.797000000	     0.285074000
        0.521500000	     0.015204000
 0
     6665.000000000	    -0.000146000
     1000.000000000	    -0.001154000
      228.000000000	    -0.005725000
       64.710000000	    -0.023312000
       21.060000000	    -0.063955000
        7.495000000	    -0.149981000
        2.797000000	    -0.127262000
        0.521500000	     0.544529000
 0
        0.159600000	     1.000000000
 1
        9.439000000	     0.038109000
        2.002000000	     0.209480000
        0.545600000	     0.508557000
 1
        0.151700000	     1.000000000
 2
        0.550000000	     1.000000000
 Index:  2	 Charge: 6	 Center: 1.772736750	-1.846238057	-3.420786018
 0
     6665.000000000	     0.000692000
     1000.000000000	     0.005329000
      228.000000000	     0.027077000
       64.710000000	     0.101718000
       21.060000000	     0.274740000
        7.495000000	     0.448564000
        2.797000000	     0.285074000
        0.521500000	     0.015204000
 0
     6665.000000000	    -0.000146000
     1000.000000000	    -0.001154000
      228.000000000	    -0.005725000
       64.710000000	    -0.023312000
       21.060000000	    -0.063955000
        7.495000000	    -0.149981000
        2.797000000	    -0.127262000
        0.521500000	     0.544529000
 0
        0.159600000	     1.000000000
 1
        9.439000000	     0.038109000
        2.002000000	     0.209480000
        0.545600000	     0.508557000
 1
        0.151700000	     1.000000000
 2
        0.550000000	     1.000000000
 Index:  3	 Charge: 1	 Center: -4.044251689	0.827520342	-3.756246096
 0
       13.010000000	     0.019685000
        1.962000000	     0.137977000
        0.444600000	     0.478148000
 0
        0.122000000	     1.000000000
 1
        0.727000000	     1.000000000
 Index:  4	 Charge: 1	 Center: 3.443787495	-2.154099356	-4.556430940
 0
       13.010000000	     0.019685000
        1.962000000	     0.137977000
        0.444600000	     0.478148000
 0
        0.122000000	     1.000000000
 1
        0.727000000	     1.000000000
 Index:  5	 Charge: 6	 Center: -2.544681495	-1.046804079	-0.485727194
 0
     6665.000000000	     0.000692000
     1000.000000000	     0.005329000
      228.000000000	     0.027077000
       64.710000000	     0.101718000
       21.060000000	     0.274740000
        7.495000000	     0.448564000
        2.797000000	     0.285074000
        0.521500000	     0.015204000
 0
     6665.000000000	    -0.000146000
     1000.000000000	    -0.001154000
      228.000000000	    -0.005725000
       64.710000000	    -0.023312000
       21.060000000	    -0.063955000
        7.495000000	    -0.149981000
        2.797000000	    -0.127262000
        0.521500000	     0.544529000
 0
        0.159600000	     1.000000000
 1
        9.439000000	     0.038109000
        2.002000000	     0.209480000
        0.545600000	     0.508557000
 1
        0.151700000	     1.000000000
 2
        0.550000000	     1.000000000
 Index:  6	 Charge: 6	 Center: 1.684617885	-2.695149844	-0.935590883
 0
     6665.000000000	     0.000692000
     1000.000000000	     0.005329000
      228.000000000	     0.027077000
       64.710000000	     0.101718000
       21.060000000	     0.274740000
        7.495000000	     0.448564000
        2.797000000	     0.285074000
        0.521500000	     0.015204000
 0
     6665.000000000	    -0.000146000
     1000.000000000	    -0.001154000
      228.000000000	    -0.005725000
       64.710000000	    -0.023312000
       21.060000000	    -0.063955000
        7.495000000	    -0.149981000
        2.797000000	    -0.127262000
        0.521500000	     0.544529000
 0
        0.159600000	     1.000000000
 1
        9.439000000	     0.038109000
        2.002000000	     0.209480000
        0.545600000	     0.508557000
 1
        0.151700000	     1.000000000
 2
        0.550000000	     1.000000000
 Index:  7	 Charge: 1	 Center: 3.286447122	-3.678024954	-0.130316819
 0
       13.010000000	     0.019685000
        1.962000000	     0.137977000
        0.444600000	     0.478148000
 0
        0.122000000	     1.000000000
 1
        0.727000000	     1.000000000
 Index:  8	 Charge: 6	 Center: -0.461074200	-2.309293419	0.525344107
 0
     6665.000000000	     0.000692000
     1000.000000000	     0.005329000
      228.000000000	     0.027077000
       64.710000000	     0.101718000
       21.060000000	     0.274740000
        7.495000000	     0.448564000
        2.797000000	     0.285074000
        0.521500000	     0.015204000
 0
     6665.000000000	    -0.000146000
     1000.000000000	    -0.001154000
      228.000000000	    -0.005725000
       64.710000000	    -0.023312000
       21.060000000	    -0.063955000
        7.495000000	    -0.149981000
        2.797000000	    -0.127262000
        0.521500000	     0.544529000
 0
        0.159600000	     1.000000000
 1
        9.439000000	     0.038109000
        2.002000000	     0.209480000
        0.545600000	     0.508557000
 1
        0.151700000	     1.000000000
 2
        0.550000000	     1.000000000
 Index:  9	 Charge: 1	 Center: -0.528495763	-2.978228781	2.454672431
 0
       13.010000000	     0.019685000
        1.962000000	     0.137977000
        0.444600000	     0.478148000
 0
        0.122000000	     1.000000000
 1
        0.727000000	     1.000000000
 Index:  10	 Charge: 1	 Center: -0.247447422	0.098376558	-6.356944209
 0
       13.010000000	     0.019685000
        1.962000000	     0.137977000
        0.444600000	     0.478148000
 0
        0.122000000	     1.000000000
 1
        0.727000000	     1.000000000
 Index:  11	 Charge: 7	 Center: -4.731567594	-0.610947356	1.031691847
 0
     9046.000000000	     0.000700000
     1357.000000000	     0.005389000
      309.300000000	     0.027406000
       87.730000000	     0.103207000
       28.560000000	     0.278723000
       10.210000000	     0.448540000
        3.838000000	     0.278238000
        0.746600000	     0.015440000
 0
     9046.000000000	    -0.000153000
     1357.000000000	    -0.001208000
      309.300000000	    -0.005992000
       87.730000000	    -0.024544000
       28.560000000	    -0.067459000
       10.210000000	    -0.158078000
        3.838000000	    -0.121831000
        0.746600000	     0.549003000
 0
        0.224800000	     1.000000000
 1
       13.550000000	     0.039919000
        2.917000000	     0.217169000
        0.797300000	     0.510319000
 1
        0.218500000	     1.000000000
 2
        0.817000000	     1.000000000
 Index:  12	 Charge: 6	 Center: -7.142376456	-1.194718596	0.142666040
 0
     6665.000000000	     0.000692000
     1000.000000000	     0.005329000
      228.000000000	     0.027077000
       64.710000000	     0.101718000
       21.060000000	     0.274740000
        7.495000000	     0.448564000
        2.797000000	     0.285074000
        0.521500000	     0.015204000
 0
     6665.000000000	    -0.000146000
     1000.000000000	    -0.001154000
      228.000000000	    -0.005725000
       64.710000000	    -0.023312000
       21.060000000	    -0.063955000
        7.495000000	    -0.149981000
        2.797000000	    -0.127262000
        0.521500000	     0.544529000
 0
        0.159600000	     1.000000000
 1
        9.439000000	     0.038109000
        2.002000000	     0.209480000
        0.545600000	     0.508557000
 1
        0.151700000	     1.000000000
 2
        0.550000000	     1.000000000
 Index:  13	 Charge: 6	 Center: -9.283717215	0.111777234	1.033503530
 0
     6665.000000000	     0.000692000
     1000.000000000	     0.005329000
      228.000000000	     0.027077000
       64.710000000	     0.101718000
       21.060000000	     0.274740000
        7.495000000	     0.448564000
        2.797000000	     0.285074000
        0.521500000	     0.015204000
 0
     6665.000000000	    -0.000146000
     1000.000000000	    -0.001154000
      228.000000000	    -0.005725000
       64.710000000	    -0.023312000
       21.060000000	    -0.063955000
        7.495000000	    -0.149981000
        2.797000000	    -0.127262000
        0.521500000	     0.544529000
 0
        0.159600000	     1.000000000
 1
        9.439000000	     0.038109000
        2.002000000	     0.209480000
        0.545600000	     0.508557000
 1
        0.151700000	     1.000000000
 2
        0.550000000	     1.000000000
 Index:  14	 Charge: 6	 Center: -7.516455465	-3.101323389	-1.671361476
 0
     6665.000000000	     0.000692000
     1000.000000000	     0.005329000
      228.000000000	     0.027077000
       64.710000000	     0.101718000
       21.060000000	     0.274740000
        7.495000000	     0.448564000
        2.797000000	     0.285074000
        0.521500000	     0.015204000
 0
     6665.000000000	    -0.000146000
     1000.000000000	    -0.001154000
      228.000000000	    -0.005725000
       64.710000000	    -0.023312000
       21.060000000	    -0.063955000
        7.495000000	    -0.149981000
        2.797000000	    -0.127262000
        0.521500000	     0.544529000
 0
        0.159600000	     1.000000000
 1
        9.439000000	     0.038109000
        2.002000000	     0.209480000
        0.545600000	     0.508557000
 1
        0.151700000	     1.000000000
 2
        0.550000000	     1.000000000
 Index:  15	 Charge: 1	 Center: -9.050282908	1.604666797	2.404796757
 0
       13.010000000	     0.019685000
        1.962000000	     0.137977000
        0.444600000	     0.478148000
 0
        0.122000000	     1.000000000
 1
        0.727000000	     1.000000000
 Index:  16	 Charge: 1	 Center: -5.919591005	-4.154564738	-2.380879511
 0
       13.010000000	     0.019685000
        1.962000000	     0.137977000
        0.444600000	     0.478148000
 0
        0.122000000	     1.000000000
 1
        0.727000000	     1.000000000
 Index:  17	 Charge: 6	 Center: -11.671605024	-0.454158817	0.167320295
 0
     6665.000000000	     0.000692000
     1000.000000000	     0.005329000
      228.000000000	     0.027077000
       64.710000000	     0.101718000
       21.060000000	     0.274740000
        7.495000000	     0.448564000
        2.797000000	     0.285074000
        0.521500000	     0.015204000
 0
     6665.000000000	    -0.000146000
     1000.000000000	    -0.001154000
      228.000000000	    -0.005725000
       64.710000000	    -0.023312000
       21.060000000	    -0.063955000
        7.495000000	    -0.149981000
        2.797000000	    -0.127262000
        0.521500000	     0.544529000
 0
        0.159600000	     1.000000000
 1
        9.439000000	     0.038109000
        2.002000000	     0.209480000
        0.545600000	     0.508557000
 1
        0.151700000	     1.000000000
 2
        0.550000000	     1.000000000
 Index:  18	 Charge: 6	 Center: -9.911420947	-3.651980333	-2.529829709
 0
     6665.000000000	     0.000692000
     1000.000000000	     0.005329000
      228.000000000	     0.027077000
       64.710000000	     0.101718000
       21.060000000	     0.274740000
        7.495000000	     0.448564000
        2.797000000	     0.285074000
        0.521500000	     0.015204000
 0
     6665.000000000	    -0.000146000
     1000.000000000	    -0.001154000
      228.000000000	    -0.005725000
       64.710000000	    -0.023312000
       21.060000000	    -0.063955000
        7.495000000	    -0.149981000
        2.797000000	    -0.127262000
        0.521500000	     0.544529000
 0
        0.159600000	     1.000000000
 1
        9.439000000	     0.038109000
        2.002000000	     0.209480000
        0.545600000	     0.508557000
 1
        0.151700000	     1.000000000
 2
        0.550000000	     1.000000000
 Index:  19	 Charge: 1	 Center: -13.244294522	0.620388347	0.892439498
 0
       13.010000000	     0.019685000
        1.962000000	     0.137977000
        0.444600000	     0.478148000
 0
        0.122000000	     1.000000000
 1
        0.727000000	     1.000000000
 Index:  20	 Charge: 1	 Center: -10.145760869	-5.145000741	-3.909791914
 0
       13.010000000	     0.019685000
        1.962000000	     0.137977000
        0.444600000	     0.478148000
 0
        0.122000000	     1.000000000
 1
        0.727000000	     1.000000000
 Index:  21	 Charge: 6	 Center: -12.069062888	-2.363222298	-1.648899013
 0
     6665.000000000	     0.000692000
     1000.000000000	     0.005329000
      228.000000000	     0.027077000
       64.710000000	     0.101718000
       21.060000000	     0.274740000
        7.495000000	     0.448564000
        2.797000000	     0.285074000
        0.521500000	     0.015204000
 0
     6665.000000000	    -0.000146000
     1000.000000000	    -0.001154000
      228.000000000	    -0.005725000
       64.710000000	    -0.023312000
       21.060000000	    -0.063955000
        7.495000000	    -0.149981000
        2.797000000	    -0.127262000
        0.521500000	     0.544529000
 0
        0.159600000	     1.000000000
 1
        9.439000000	     0.038109000
        2.002000000	     0.209480000
        0.545600000	     0.508557000
 1
        0.151700000	     1.000000000
 2
        0.550000000	     1.000000000
 Index:  22	 Charge: 6	 Center: -4.375334659	0.422981504	3.499325335
 0
     6665.000000000	     0.000692000
     1000.000000000	     0.005329000
      228.000000000	     0.027077000
       64.710000000	     0.101718000
       21.060000000	     0.274740000
        7.495000000	     0.448564000
        2.797000000	     0.285074000
        0.521500000	     0.015204000
 0
     6665.000000000	    -0.000146000
     1000.000000000	    -0.001154000
      228.000000000	    -0.005725000
       64.710000000	    -0.023312000
       21.060000000	    -0.063955000
        7.495000000	    -0.149981000
        2.797000000	    -0.127262000
        0.521500000	     0.544529000
 0
        0.159600000	     1.000000000
 1
        9.439000000	     0.038109000
        2.002000000	     0.209480000
        0.545600000	     0.508557000
 1
        0.151700000	     1.000000000
 2
        0.550000000	     1.000000000
 Index:  23	 Charge: 6	 Center: -5.487631397	-0.717067800	5.602840228
 0
     6665.000000000	     0.000692000
     1000.000000000	     0.005329000
      228.000000000	     0.027077000
       64.710000000	     0.101718000
       21.060000000	     0.274740000
        7.495000000	     0.448564000
        2.797000000	     0.285074000
        0.521500000	     0.015204000
 0
     6665.000000000	    -0.000146000
     1000.000000000	    -0.001154000
      228.000000000	    -0.005725000
       64.710000000	    -0.023312000
       21.060000000	    -0.063955000
        7.495000000	    -0.149981000
        2.797000000	    -0.127262000
        0.521500000	     0.544529000
 0
        0.159600000	     1.000000000
 1
        9.439000000	     0.038109000
        2.002000000	     0.209480000
        0.545600000	     0.508557000
 1
        0.151700000	     1.000000000
 2
        0.550000000	     1.000000000
 Index:  24	 Charge: 6	 Center: -2.871038830	2.563671410	3.831567574
 0
     6665.000000000	     0.000692000
     1000.000000000	     0.005329000
      228.000000000	     0.027077000
       64.710000000	     0.101718000
       21.060000000	     0.274740000
        7.495000000	     0.448564000
        2.797000000	     0.285074000
        0.521500000	     0.015204000
 0
     6665.000000000	    -0.000146000
     1000.000000000	    -0.001154000
      228.000000000	    -0.005725000
       64.710000000	    -0.023312000
       21.060000000	    -0.063955000
        7.495000000	    -0.149981000
        2.797000000	    -0.127262000
        0.521500000	     0.544529000
 0
        0.159600000	     1.000000000
 1
        9.439000000	     0.038109000
        2.002000000	     0.209480000
        0.545600000	     0.508557000
 1
        0.151700000	     1.000000000
 2
        0.550000000	     1.000000000
 Index:  25	 Charge: 1	 Center: -6.638265492	-2.387226323	5.354495208
 0
       13.010000000	     0.019685000
        1.962000000	     0.137977000
        0.444600000	     0.478148000
 0
        0.122000000	     1.000000000
 1
        0.727000000	     1.000000000
 Index:  26	 Charge: 1	 Center: -2.005617643	3.448361273	2.205837632
 0
       13.010000000	     0.019685000
        1.962000000	     0.137977000
        0.444600000	     0.478148000
 0
        0.122000000	     1.000000000
 1
        0.727000000	     1.000000000
 Index:  27	 Charge: 6	 Center: -5.117287137	0.290169542	7.997180278
 0
     6665.000000000	     0.000692000
     1000.000000000	     0.005329000
      228.000000000	     0.027077000
       64.710000000	     0.101718000
       21.060000000	     0.274740000
        7.495000000	     0.448564000
        2.797000000	     0.285074000
        0.521500000	     0.015204000
 0
     6665.000000000	    -0.000146000
     1000.000000000	    -0.001154000
      228.000000000	    -0.005725000
       64.710000000	    -0.023312000
       21.060000000	    -0.063955000
        7.495000000	    -0.149981000
        2.797000000	    -0.127262000
        0.521500000	     0.544529000
 0
        0.159600000	     1.000000000
 1
        9.439000000	     0.038109000
        2.002000000	     0.209480000
        0.545600000	     0.508557000
 1
        0.151700000	     1.000000000
 2
        0.550000000	     1.000000000
 Index:  28	 Charge: 6	 Center: -2.488406109	3.546136275	6.234700483
 0
     6665.000000000	     0.000692000
     1000.000000000	     0.005329000
      228.000000000	     0.027077000
       64.710000000	     0.101718000
       21.060000000	     0.274740000
        7.495000000	     0.448564000
        2.797000000	     0.285074000
        0.521500000	     0.015204000
 0
     6665.000000000	    -0.000146000
     1000.000000000	    -0.001154000
      228.000000000	    -0.005725000
       64.710000000	    -0.023312000
       21.060000000	    -0.063955000
        7.495000000	    -0.149981000
        2.797000000	    -0.127262000
        0.521500000	     0.544529000
 0
        0.159600000	     1.000000000
 1
        9.439000000	     0.038109000
        2.002000000	     0.209480000
        0.545600000	     0.508557000
 1
        0.151700000	     1.000000000
 2
        0.550000000	     1.000000000
 Index:  29	 Charge: 1	 Center: -5.989729063	-0.608802906	9.612859984
 0
       13.010000000	     0.019685000
        1.962000000	     0.137977000
        0.444600000	     0.478148000
 0
        0.122000000	     1.000000000
 1
        0.727000000	     1.000000000
 Index:  30	 Charge: 1	 Center: -1.321966273	5.209003153	6.468041874
 0
       13.010000000	     0.019685000
        1.962000000	     0.137977000
        0.444600000	     0.478148000
 0
        0.122000000	     1.000000000
 1
        0.727000000	     1.000000000
 Index:  31	 Charge: 6	 Center: -3.614528514	2.421402060	8.325655991
 0
     6665.000000000	     0.000692000
     1000.000000000	     0.005329000
      228.000000000	     0.027077000
       64.710000000	     0.101718000
       21.060000000	     0.274740000
        7.495000000	     0.448564000
        2.797000000	     0.285074000
        0.521500000	     0.015204000
 0
     6665.000000000	    -0.000146000
     1000.000000000	    -0.001154000
      228.000000000	    -0.005725000
       64.710000000	    -0.023312000
       21.060000000	    -0.063955000
        7.495000000	    -0.149981000
        2.797000000	    -0.127262000
        0.521500000	     0.544529000
 0
        0.159600000	     1.000000000
 1
        9.439000000	     0.038109000
        2.002000000	     0.209480000
        0.545600000	     0.508557000
 1
        0.151700000	     1.000000000
 2
        0.550000000	     1.000000000
 Index:  32	 Charge: 1	 Center: -3.322068154	3.196264677	10.194000941
 0
       13.010000000	     0.019685000
        1.962000000	     0.137977000
        0.444600000	     0.478148000
 0
        0.122000000	     1.000000000
 1
        0.727000000	     1.000000000
 Index:  33	 Charge: 6	 Center: -14.475978982	-3.104072349	-2.678671692
 0
     6665.000000000	     0.000692000
     1000.000000000	     0.005329000
      228.000000000	     0.027077000
       64.710000000	     0.101718000
       21.060000000	     0.274740000
        7.495000000	     0.448564000
        2.797000000	     0.285074000
        0.521500000	     0.015204000
 0
     6665.000000000	    -0.000146000
     1000.000000000	    -0.001154000
      228.000000000	    -0.005725000
       64.710000000	    -0.023312000
       21.060000000	    -0.063955000
        7.495000000	    -0.149981000
        2.797000000	    -0.127262000
        0.521500000	     0.544529000
 0
        0.159600000	     1.000000000
 1
        9.439000000	     0.038109000
        2.002000000	     0.209480000
        0.545600000	     0.508557000
 1
        0.151700000	     1.000000000
 2
        0.550000000	     1.000000000
 Index:  34	 Charge: 1	 Center: -14.358357125	-4.590780137	-4.078878305
 0
       13.010000000	     0.019685000
        1.962000000	     0.137977000
        0.444600000	     0.478148000
 0
        0.122000000	     1.000000000
 1
        0.727000000	     1.000000000
 Index:  35	 Charge: 6	 Center: -16.875429151	-2.288715721	-2.221152220
 0
     6665.000000000	     0.000692000
     1000.000000000	     0.005329000
      228.000000000	     0.027077000
       64.710000000	     0.101718000
       21.060000000	     0.274740000
        7.495000000	     0.448564000
        2.797000000	     0.285074000
        0.521500000	     0.015204000
 0
     6665.000000000	    -0.000146000
     1000.000000000	    -0.001154000
      228.000000000	    -0.005725000
       64.710000000	    -0.023312000
       21.060000000	    -0.063955000
        7.495000000	    -0.149981000
        2.797000000	    -0.127262000
        0.521500000	     0.544529000
 0
        0.159600000	     1.000000000
 1
        9.439000000	     0.038109000
        2.002000000	     0.209480000
        0.545600000	     0.508557000
 1
        0.151700000	     1.000000000
 2
        0.550000000	     1.000000000
 Index:  36	 Charge: 6	 Center: -19.075418037	-3.383973056	-3.563469364
 0
     6665.000000000	     0.000692000
     1000.000000000	     0.005329000
      228.000000000	     0.027077000
       64.710000000	     0.101718000
       21.060000000	     0.274740000
        7.495000000	     0.448564000
        2.797000000	     0.285074000
        0.521500000	     0.015204000
 0
     6665.000000000	    -0.000146000
     1000.000000000	    -0.001154000
      228.000000000	    -0.005725000
       64.710000000	    -0.023312000
       21.060000000	    -0.063955000
        7.495000000	    -0.149981000
        2.797000000	    -0.127262000
        0.521500000	     0.544529000
 0
        0.159600000	     1.000000000
 1
        9.439000000	     0.038109000
        2.002000000	     0.209480000
        0.545600000	     0.508557000
 1
        0.151700000	     1.000000000
 2
        0.550000000	     1.000000000
 Index:  37	 Charge: 8	 Center: -21.239369173	-2.753523311	-3.226725829
 0
    11720.000000000	     0.000710000
     1759.000000000	     0.005470000
      400.800000000	     0.027837000
      113.700000000	     0.104800000
       37.030000000	     0.283062000
       13.270000000	     0.448719000
        5.025000000	     0.270952000
        1.013000000	     0.015458000
 0
    11720.000000000	    -0.000160000
     1759.000000000	    -0.001263000
      400.800000000	    -0.006267000
      113.700000000	    -0.025716000
       37.030000000	    -0.070924000
       13.270000000	    -0.165411000
        5.025000000	    -0.116955000
        1.013000000	     0.557368000
 0
        0.302300000	     1.000000000
 1
       17.700000000	     0.043018000
        3.854000000	     0.228913000
        1.046000000	     0.508728000
 1
        0.275300000	     1.000000000
 2
        1.185000000	     1.000000000
 Index:  38	 Charge: 8	 Center: -18.430768152	-5.207527352	-5.253928686
 0
    11720.000000000	     0.000710000
     1759.000000000	     0.005470000
      400.800000000	     0.027837000
      113.700000000	     0.104800000
       37.030000000	     0.283062000
       13.270000000	     0.448719000
        5.025000000	     0.270952000
        1.013000000	     0.015458000
 0
    11720.000000000	    -0.000160000
     1759.000000000	    -0.001263000
      400.800000000	    -0.006267000
      113.700000000	    -0.025716000
       37.030000000	    -0.070924000
       13.270000000	    -0.165411000
        5.025000000	    -0.116955000
        1.013000000	     0.557368000
 0
        0.302300000	     1.000000000
 1
       17.700000000	     0.043018000
        3.854000000	     0.228913000
        1.046000000	     0.508728000
 1
        0.275300000	     1.000000000
 2
        1.185000000	     1.000000000
 Index:  39	 Charge: 1	 Center: -20.001438483	-5.774859878	-5.997667322
 0
       13.010000000	     0.019685000
        1.962000000	     0.137977000
        0.444600000	     0.478148000
 0
        0.122000000	     1.000000000
 1
        0.727000000	     1.000000000
 Index:  40	 Charge: 6	 Center: -17.504729734	-0.359741572	-0.452190980
 0
     6665.000000000	     0.000692000
     1000.000000000	     0.005329000
      228.000000000	     0.027077000
       64.710000000	     0.101718000
       21.060000000	     0.274740000
        7.495000000	     0.448564000
        2.797000000	     0.285074000
        0.521500000	     0.015204000
 0
     6665.000000000	    -0.000146000
     1000.000000000	    -0.001154000
      228.000000000	    -0.005725000
       64.710000000	    -0.023312000
       21.060000000	    -0.063955000
        7.495000000	    -0.149981000
        2.797000000	    -0.127262000
        0.521500000	     0.544529000
 0
        0.159600000	     1.000000000
 1
        9.439000000	     0.038109000
        2.002000000	     0.209480000
        0.545600000	     0.508557000
 1
        0.151700000	     1.000000000
 2
        0.550000000	     1.000000000
 Index:  41	 Charge: 7	 Center: -17.975709333	1.205316131	0.990074077
 0
     9046.000000000	     0.000700000
     1357.000000000	     0.005389000
      309.300000000	     0.027406000
       87.730000000	     0.103207000
       28.560000000	     0.278723000
       10.210000000	     0.448540000
        3.838000000	     0.278238000
        0.746600000	     0.015440000
 0
     9046.000000000	    -0.000153000
     1357.000000000	    -0.001208000
      309.300000000	    -0.005992000
       87.730000000	    -0.024544000
       28.560000000	    -0.067459000
       10.210000000	    -0.158078000
        3.838000000	    -0.121831000
        0.746600000	     0.549003000
 0
        0.224800000	     1.000000000
 1
       13.550000000	     0.039919000
        2.917000000	     0.217169000
        0.797300000	     0.510319000
 1
        0.218500000	     1.000000000
 2
        0.817000000	     1.000000000
~~~~~~~~~~~~~~~~~~~~~~~~~~~~~~~~~~~~~~~~~~~~~~~~~~~~~~~~~~~~~~~~~~~~~~~~~~~~~~~~~~~~~~~~~~~~~~~~~~~~
~~~~~~~~~~~~~~~~~~~~~~~~~~~~~~~~~~~~~~~~~~~~~~~~~~~~~~~~~~~~~~~~~~~~~~~~~~~~~~~~~~~~~~~~~~~~~~~~~~~~
Occupation Module:
 
Aufbau occupation number model.
++++++++++++++++++++++++++++++++++++++++++++++++++++++++++++++++++++++++++++++++++++++++++++++++++++
              Total number of electrons: 178
                Total electronic charge: 0
                                         alpha
        Total number of basis functions: 444  
      Total number of occupied orbitals: 89   
       Total number of virtual orbitals: 355  
         Number of frozen core orbitals: 26   
     Number of active occupied orbitals: 63   
      Number of active virtual orbitals: 355  
              Number of active orbitals: 418  
      Number of electrons for each spin: 89   

!WARNING! Frozen core orbitals are not supported in the SCF module. Only post-HF methods support a
          frozen core.

~~~~~~~~~~~~~~~~~~~~~~~~~~~~~~~~~~~~~~~~~~~~~~~~~~~~~~~~~~~~~~~~~~~~~~~~~~~~~~~~~~~~~~~~~~~~~~~~~~~~

!WARNING! basis1:None option is not active in cd-eri module

!WARNING! symmetry:True option is not active in cd-eri module

~~~~~~~~~~~~~~~~~~~~~~~~~~~~~~~~~~~~~~~~~~~~~~~~~~~~~~~~~~~~~~~~~~~~~~~~~~~~~~~~~~~~~~~~~~~~~~~~~~~~
Computing cholesky decomposed ERI:
NBASIS:        444
CD_THRESH:     1e-05
CD_BETA:       15
computing ...
	 finished!
CD_ERI_SHAPE:    (3107, 444, 444)
CD_ERI_SIZE:     612501552
CD_ERI_BYTES:    4900012416 (4673.02 MiB)
CD_ERI_SPARSITY: 30.97 %
~~~~~~~~~~~~~~~~~~~~~~~~~~~~~~~~~~~~~~~~~~~~~~~~~~~~~~~~~~~~~~~~~~~~~~~~~~~~~~~~~~~~~~~~~~~~~~~~~~~~
~~~~~~~~~~~~~~~~~~~~~~~~~~~~~~~~~~~~~~~~~~~~~~~~~~~~~~~~~~~~~~~~~~~~~~~~~~~~~~~~~~~~~~~~~~~~~~~~~~~~
Performing a core Hamiltonian guess.

~~~~~~~~~~~~~~~~~~~~~~~~~~~~~~~~~~~~~~~~~~~~~~~~~~~~~~~~~~~~~~~~~~~~~~~~~~~~~~~~~~~~~~~~~~~~~~~~~~~~
Starting restricted closed-shell CDIIS-SCF
~~~~~~~~~~~~~~~~~~~~~~~~~~~~~~~~~~~~~~~~~~~~~~~~~~~~~~~~~~~~~~~~~~~~~~~~~~~~~~~~~~~~~~~~~~~~~~~~~~~~
Iter         Error        CN         Last nv Method          Energy       Change
~~~~~~~~~~~~~~~~~~~~~~~~~~~~~~~~~~~~~~~~~~~~~~~~~~~~~~~~~~~~~~~~~~~~~~~~~~~~~~~~~~~~~~~~~~~~~~~~~~~~
   0      1.70516e+01     1  
   0      1.20315e+01     2  
   0                  2.021e+00   0.66074  2 C  
   1      1.81157e+01     3  
   1                  2.299e+00   0.22529  3 C  
   2      1.42171e+01     4  
   2                  2.300e+00   0.24799  4 C  
   3      9.14926e+00     5  
   3                  7.238e+00   0.39164  5 C  
   4      9.22121e+00     6  
   4                  7.881e+00   0.35979  6 C  
   5      1.32770e+01     6  
   5                  1.074e+01   0.04439  6 C  
   6      1.45682e+01     6  
   6                  1.496e+01  -0.01963  6 C  
   7      1.19350e+01     6  
   7                  1.359e+01   0.31190  6 C  
   8      1.82179e+01     6  
   8                  1.193e+01   0.08027  6 C  
   9      1.00862e+01     6  
   9                  5.940e+00   0.23720  6 C  
  10      9.63270e+00     6  
  10                  1.347e+01   0.27638  6 C  
  11      1.34858e+01     6  
  11                  1.144e+01   0.14351  6 C  
  12      1.04393e+01     6  
  12                  9.853e+00   0.25668  6 C  
  13      1.13229e+01     6  
  13                  5.803e+01   0.13596  6 C  
  14      1.47308e+01     6  
  14                  5.641e+01   0.24943  6 C  
  15      5.69626e+00     6  
  15                  5.565e+01   0.58367  6 C  
  16      1.04933e+01     6  
  16                  5.160e+01   0.19306  6 C  
  17      4.06581e+00     6  
  17                  2.889e+01   0.57052  6 C  
  18      2.43499e+00     6  
  18                  6.153e+01   0.60980  6 C  
  19      1.14674e+00     6  
  19                  2.592e+02   0.57932  6 C  
  20      2.59629e-01     6  
  20                  2.078e+03   0.88656  6 C  
  21      1.54454e-01     6  
  21                  9.001e+03   0.77981  6 C  
  22      7.11722e-02     6  
  22                  1.130e+04   0.92300  6 C  
  23      3.94104e-02     6  
  23                  1.484e+04   0.91144  6 C  
  24      1.73435e-02     6  
  24                  2.110e+04   1.21920  6 C  
  25      5.51907e-03     6  
  25                  3.280e+03   0.92946  6 C  
  26      2.96228e-03     6  
  26                  6.178e+03   1.09873  6 C  
  27      1.79157e-03     6  
  27                  6.076e+03   1.19811  6 C  
  28      8.18502e-04     6  
  28                  5.877e+03   1.07589  6 C  
  29      4.06813e-04     6  
  29                  6.911e+03   1.11915  6 C  
  30      1.63723e-04     6  
  30                  2.141e+03   0.93880  6 C  
  31      8.56419e-05     6  
  31                  2.400e+03   0.85228  6 C  
  32      3.64557e-05     6  
  32                  7.536e+03   1.10056  6 C  
  33      1.46097e-05     6  
  33                  5.192e+03   0.91919  6 C  
  34      7.33271e-06     6  
  34                  5.584e+03   0.95660  6 C  
  35      4.27546e-06     6  
  35                  2.889e+03   0.90032  6 C  
  36      2.17818e-06     6  
  36                  4.034e+03   1.17270  6 C  
  37      1.19580e-06     6  
  37                  2.468e+03   1.12392  6 C  
  38      7.02839e-07     6  
  38                  1.508e+03   1.09298  6 C  
  39      3.39185e-07     6  
  39                  1.025e+03   0.98896  6 C  
  40      1.87274e-07     6  
  40                  1.542e+03   1.15777  6 C  
  41      1.13230e-07     6  
  41                  1.536e+03   1.16606  6 C  
  42      5.48899e-08     6  
  42                  1.317e+03   0.98171  6 C  
  43      2.41593e-08     6  
  43                  1.904e+03   0.98488  6 C  
  44      1.16775e-08     6  
  44                  1.403e+03   0.87669  6 C  
  45      7.40791e-09 (converged)

Contributions to the energy:
~~~~~~~~~~~~~~~~~~~~~~~~~~~~~~~~~~~~~~~~~~~~~~~~~~~~~~~~~~~~~~~~~~~~~~~~~~~~~~~~~~~~~~~~~~~~~~~~~~~~
                          term           Value
~~~~~~~~~~~~~~~~~~~~~~~~~~~~~~~~~~~~~~~~~~~~~~~~~~~~~~~~~~~~~~~~~~~~~~~~~~~~~~~~~~~~~~~~~~~~~~~~~~~~
                            ne   -6616.267822687418
                           kin    1100.326271172625
                       hartree    2541.795884449519
                          x_hf    -149.664238771168
                      external    2022.676130173647
                         total   -1101.133775662795
~~~~~~~~~~~~~~~~~~~~~~~~~~~~~~~~~~~~~~~~~~~~~~~~~~~~~~~~~~~~~~~~~~~~~~~~~~~~~~~~~~~~~~~~~~~~~~~~~~~~
Print orbital information:
~~~~~~~~~~~~~~~~~~~~~~~~~~~~~~~~~~~~~~~~~~~~~~~~~~~~~~~~~~~~~~~~~~~~~~~~~~~~~~~~~~~~~~~~~~~~~~~~~~~~
               orb_index        Energy[E_h]     Energy[eV]
		   0     	      -20.6170386     -561.018
		   1     	      -20.5512456     -559.228
		   2     	      -15.6099483     -424.768
		   3     	      -15.5688405     -423.650
		   4     	      -11.4000356     -310.211
		   5     	      -11.3179791     -307.978
		   6     	      -11.3053646     -307.635
		   7     	      -11.2962110     -307.386
		   8     	      -11.2946407     -307.343
		   9     	      -11.2831162     -307.029
		  10     	      -11.2755738     -306.824
		  11     	      -11.2717622     -306.720
		  12     	      -11.2645234     -306.523
		  13     	      -11.2603492     -306.410
		  14     	      -11.2541940     -306.242
		  15     	      -11.2536865     -306.228
		  16     	      -11.2521601     -306.187
		  17     	      -11.2518990     -306.180
		  18     	      -11.2511689     -306.160
		  19     	      -11.2503826     -306.138
		  20     	      -11.2496261     -306.118
		  21     	      -11.2495649     -306.116
		  22     	      -11.2490900     -306.103
		  23     	      -11.2489962     -306.101
		  24     	      -11.2478877     -306.071
		  25     	      -11.2472752     -306.054
		  26     	       -1.4686214      -39.963
		  27     	       -1.3641086      -37.119
		  28     	       -1.3056202      -35.528
		  29     	       -1.2182233      -33.150
		  30     	       -1.1830977      -32.194
		  31     	       -1.1704245      -31.849
		  32     	       -1.1526760      -31.366
		  33     	       -1.1178217      -30.417
		  34     	       -1.0510244      -28.600
		  35     	       -1.0474297      -28.502
		  36     	       -1.0347327      -28.157
		  37     	       -1.0315625      -28.070
		  38     	       -1.0299707      -28.027
		  39     	       -0.9922747      -27.001
		  40     	       -0.9200787      -25.037
		  41     	       -0.8730757      -23.758
		  42     	       -0.8575536      -23.335
		  43     	       -0.8533213      -23.220
		  44     	       -0.8450290      -22.994
		  45     	       -0.8359752      -22.748
		  46     	       -0.8326714      -22.658
		  47     	       -0.7974761      -21.700
		  48     	       -0.7420101      -20.191
		  49     	       -0.7361382      -20.031
		  50     	       -0.7233813      -19.684
		  51     	       -0.7110258      -19.348
		  52     	       -0.6953698      -18.922
		  53     	       -0.6872791      -18.702
		  54     	       -0.6780700      -18.451
		  55     	       -0.6644321      -18.080
		  56     	       -0.6507085      -17.707
		  57     	       -0.6409258      -17.440
		  58     	       -0.6370706      -17.336
		  59     	       -0.6317240      -17.190
		  60     	       -0.6242335      -16.986
		  61     	       -0.6120444      -16.655
		  62     	       -0.6083674      -16.555
		  63     	       -0.6024326      -16.393
		  64     	       -0.6014252      -16.366
		  65     	       -0.5997647      -16.320
		  66     	       -0.5892017      -16.033
		  67     	       -0.5575954      -15.173
		  68     	       -0.5514018      -15.004
		  69     	       -0.5456196      -14.847
		  70     	       -0.5317232      -14.469
		  71     	       -0.5289201      -14.393
		  72     	       -0.5227713      -14.225
		  73     	       -0.5213701      -14.187
		  74     	       -0.5161886      -14.046
		  75     	       -0.5105232      -13.892
		  76     	       -0.5057084      -13.761
		  77     	       -0.5021102      -13.663
		  78     	       -0.4796093      -13.051
		  79     	       -0.4633173      -12.608
		  80     	       -0.4579339      -12.461
		  81     	       -0.4525394      -12.314
		  82     	       -0.4055867      -11.037
		  83     	       -0.3651197       -9.935
		  84     	       -0.3626373       -9.868
		  85     	       -0.3509364       -9.549
		  86     	       -0.3491391       -9.501
		  87     	       -0.3375071       -9.184
		  88 HOMO	       -0.2799381       -7.618
		  89 LUMO	        0.0373762        1.017
		  90     	        0.0996793        2.712
		  91     	        0.1109577        3.019
		  92     	        0.1287042        3.502
		  93     	        0.1309613        3.564
		  94     	        0.1338898        3.643
		  95     	        0.1705670        4.641
		  96     	        0.1761421        4.793
		  97     	        0.1795729        4.886
		  98     	        0.1826245        4.969
		  99     	        0.1899345        5.168
		 100     	        0.2045302        5.566
		 101     	        0.2051556        5.583
		 102     	        0.2093950        5.698
		 103     	        0.2142424        5.830
		 104     	        0.2188472        5.955
		 105     	        0.2325684        6.329
		 106     	        0.2356673        6.413
		 107     	        0.2403419        6.540
		 108     	        0.2512208        6.836
		 109     	        0.2538157        6.907
		 110     	        0.2624392        7.141
		 111     	        0.2647950        7.205
		 112     	        0.2924943        7.959
		 113     	        0.2978291        8.104
		 114     	        0.3197998        8.702
		 115     	        0.3257180        8.863
		 116     	        0.3512238        9.557
		 117     	        0.3569497        9.713
		 118     	        0.3735751       10.165
		 119     	        0.3776537       10.276
		 120     	        0.3848317       10.472
		 121     	        0.4025198       10.953
		 122     	        0.4085466       11.117
		 123     	        0.4289901       11.673
		 124     	        0.4349729       11.836
		 125     	        0.4369585       11.890
		 126     	        0.4397078       11.965
		 127     	        0.4459327       12.134
		 128     	        0.4471121       12.167
		 129     	        0.4653254       12.662
		 130     	        0.4698256       12.785
		 131     	        0.4857917       13.219
		 132     	        0.4885582       13.294
		 133     	        0.5088478       13.846
		 134     	        0.5219989       14.204
		 135     	        0.5238026       14.253
		 136     	        0.5396914       14.686
		 137     	        0.5487354       14.932
		 138     	        0.5659743       15.401
		 139     	        0.5888299       16.023
		 140     	        0.5967828       16.239
		 141     	        0.6015293       16.368
		 142     	        0.6133870       16.691
		 143     	        0.6329448       17.223
		 144     	        0.6370635       17.335
		 145     	        0.6421650       17.474
		 146     	        0.6562022       17.856
		 147     	        0.6598403       17.955
		 148     	        0.6687634       18.198
		 149     	        0.6715911       18.275
		 150     	        0.6747400       18.361
		 151     	        0.6777197       18.442
		 152     	        0.6873509       18.704
		 153     	        0.6893889       18.759
		 154     	        0.6906999       18.795
		 155     	        0.6963627       18.949
		 156     	        0.6980738       18.996
		 157     	        0.6995946       19.037
		 158     	        0.7057903       19.206
		 159     	        0.7080960       19.268
		 160     	        0.7098265       19.315
		 161     	        0.7173737       19.521
		 162     	        0.7200868       19.595
		 163     	        0.7236125       19.690
		 164     	        0.7249340       19.726
		 165     	        0.7268319       19.778
		 166     	        0.7312891       19.899
		 167     	        0.7333697       19.956
		 168     	        0.7426517       20.209
		 169     	        0.7473348       20.336
		 170     	        0.7509868       20.435
		 171     	        0.7559868       20.571
		 172     	        0.7725473       21.022
		 173     	        0.7790807       21.200
		 174     	        0.7867637       21.409
		 175     	        0.7878174       21.438
		 176     	        0.7924022       21.562
		 177     	        0.7959902       21.660
		 178     	        0.8027465       21.844
		 179     	        0.8068398       21.955
		 180     	        0.8216691       22.359
		 181     	        0.8266276       22.494
		 182     	        0.8411571       22.889
		 183     	        0.8513706       23.167
		 184     	        0.8545560       23.254
		 185     	        0.8565908       23.309
		 186     	        0.8639483       23.509
		 187     	        0.8645620       23.526
		 188     	        0.8715521       23.716
		 189     	        0.8740020       23.783
		 190     	        0.8767375       23.857
		 191     	        0.8813214       23.982
		 192     	        0.8888950       24.188
		 193     	        0.8910193       24.246
		 194     	        0.8956565       24.372
		 195     	        0.9000646       24.492
		 196     	        0.9104023       24.773
		 197     	        0.9276091       25.242
		 198     	        0.9322282       25.367
		 199     	        0.9341316       25.419
		 200     	        0.9425888       25.649
		 201     	        0.9518421       25.901
		 202     	        0.9544222       25.971
		 203     	        0.9590455       26.097
		 204     	        0.9634454       26.217
		 205     	        0.9672839       26.321
		 206     	        0.9762306       26.565
		 207     	        0.9832908       26.757
		 208     	        0.9885501       26.900
		 209     	        0.9954296       27.087
		 210     	        1.0084935       27.443
		 211     	        1.0425215       28.368
		 212     	        1.0699555       29.115
		 213     	        1.0828578       29.466
		 214     	        1.0863497       29.561
		 215     	        1.0891655       29.638
		 216     	        1.1023202       29.996
		 217     	        1.1084356       30.162
		 218     	        1.1136709       30.305
		 219     	        1.1157940       30.362
		 220     	        1.1192193       30.456
		 221     	        1.1326500       30.821
		 222     	        1.1364369       30.924
		 223     	        1.1401893       31.026
		 224     	        1.1438425       31.126
		 225     	        1.1500736       31.295
		 226     	        1.1570103       31.484
		 227     	        1.1590358       31.539
		 228     	        1.1649791       31.701
		 229     	        1.1667093       31.748
		 230     	        1.1834833       32.204
		 231     	        1.1922578       32.443
		 232     	        1.1955554       32.533
		 233     	        1.2031384       32.739
		 234     	        1.2082705       32.879
		 235     	        1.2154608       33.074
		 236     	        1.2257733       33.355
		 237     	        1.2273118       33.397
		 238     	        1.2335743       33.567
		 239     	        1.2377913       33.682
		 240     	        1.2388905       33.712
		 241     	        1.2498660       34.011
		 242     	        1.2554823       34.163
		 243     	        1.2577385       34.225
		 244     	        1.2607932       34.308
		 245     	        1.2693485       34.541
		 246     	        1.2724944       34.626
		 247     	        1.2798243       34.826
		 248     	        1.2836627       34.930
		 249     	        1.2867646       35.015
		 250     	        1.2946231       35.228
		 251     	        1.3012256       35.408
		 252     	        1.3058104       35.533
		 253     	        1.3116138       35.691
		 254     	        1.3200118       35.919
		 255     	        1.3236633       36.019
		 256     	        1.3333466       36.282
		 257     	        1.3450401       36.600
		 258     	        1.3523864       36.800
		 259     	        1.3714810       37.320
		 260     	        1.3740468       37.390
		 261     	        1.3767097       37.462
		 262     	        1.3863696       37.725
		 263     	        1.3897859       37.818
		 264     	        1.3996578       38.087
		 265     	        1.4225866       38.711
		 266     	        1.4356989       39.067
		 267     	        1.4708057       40.023
		 268     	        1.4776375       40.209
		 269     	        1.4891867       40.523
		 270     	        1.4954534       40.693
		 271     	        1.5017726       40.865
		 272     	        1.5053495       40.963
		 273     	        1.5215465       41.403
		 274     	        1.5296312       41.623
		 275     	        1.5536487       42.277
		 276     	        1.5578915       42.392
		 277     	        1.5698412       42.718
		 278     	        1.5812831       43.029
		 279     	        1.6029505       43.618
		 280     	        1.6397861       44.621
		 281     	        1.6475490       44.832
		 282     	        1.6730671       45.526
		 283     	        1.6788561       45.684
		 284     	        1.6948554       46.119
		 285     	        1.7016585       46.304
		 286     	        1.7196652       46.794
		 287     	        1.7282276       47.027
		 288     	        1.7313644       47.113
		 289     	        1.7406987       47.367
		 290     	        1.7453954       47.495
		 291     	        1.7471901       47.543
		 292     	        1.7521179       47.678
		 293     	        1.7635729       47.989
		 294     	        1.7683056       48.118
		 295     	        1.7793126       48.418
		 296     	        1.7901246       48.712
		 297     	        1.7958577       48.868
		 298     	        1.8022641       49.042
		 299     	        1.8208256       49.547
		 300     	        1.8252674       49.668
		 301     	        1.8399992       50.069
		 302     	        1.8510913       50.371
		 303     	        1.8554926       50.491
		 304     	        1.8589797       50.585
		 305     	        1.8680932       50.833
		 306     	        1.8705752       50.901
		 307     	        1.8801472       51.161
		 308     	        1.8851016       51.296
		 309     	        1.8895318       51.417
		 310     	        1.8964351       51.605
		 311     	        1.9019947       51.756
		 312     	        1.9053397       51.847
		 313     	        1.9085378       51.934
		 314     	        1.9129808       52.055
		 315     	        1.9175136       52.178
		 316     	        1.9234255       52.339
		 317     	        1.9271391       52.440
		 318     	        1.9338560       52.623
		 319     	        1.9431676       52.876
		 320     	        1.9449648       52.925
		 321     	        1.9474267       52.992
		 322     	        1.9501264       53.066
		 323     	        1.9552717       53.206
		 324     	        1.9634311       53.428
		 325     	        1.9756229       53.759
		 326     	        1.9813789       53.916
		 327     	        1.9886848       54.115
		 328     	        1.9932511       54.239
		 329     	        2.0162701       54.865
		 330     	        2.0167818       54.879
		 331     	        2.0239988       55.076
		 332     	        2.0268382       55.153
		 333     	        2.0390256       55.485
		 334     	        2.0479475       55.727
		 335     	        2.0553394       55.929
		 336     	        2.0640845       56.167
		 337     	        2.0689890       56.300
		 338     	        2.0761222       56.494
		 339     	        2.0790925       56.575
		 340     	        2.0943546       56.990
		 341     	        2.0973843       57.073
		 342     	        2.1200653       57.690
		 343     	        2.1204584       57.701
		 344     	        2.1316735       58.006
		 345     	        2.1368623       58.147
		 346     	        2.1413941       58.270
		 347     	        2.1455303       58.383
		 348     	        2.1475977       58.439
		 349     	        2.1494134       58.489
		 350     	        2.1526345       58.576
		 351     	        2.1657732       58.934
		 352     	        2.1713545       59.086
		 353     	        2.1818318       59.371
		 354     	        2.1880073       59.539
		 355     	        2.1894681       59.578
		 356     	        2.2014926       59.906
		 357     	        2.2131461       60.223
		 358     	        2.2169449       60.326
		 359     	        2.2362553       60.852
		 360     	        2.2418944       61.005
		 361     	        2.2501086       61.229
		 362     	        2.2537452       61.328
		 363     	        2.2576450       61.434
		 364     	        2.2688093       61.737
		 365     	        2.2716851       61.816
		 366     	        2.2780095       61.988
		 367     	        2.2807754       62.063
		 368     	        2.2964102       62.488
		 369     	        2.2992212       62.565
		 370     	        2.3011204       62.617
		 371     	        2.3252076       63.272
		 372     	        2.3297199       63.395
		 373     	        2.3524303       64.013
		 374     	        2.3574426       64.149
		 375     	        2.3924095       65.101
		 376     	        2.4072232       65.504
		 377     	        2.4151571       65.720
		 378     	        2.4271306       66.046
		 379     	        2.4371815       66.319
		 380     	        2.4434555       66.490
		 381     	        2.4665423       67.118
		 382     	        2.4863236       67.656
		 383     	        2.4890006       67.729
		 384     	        2.4947145       67.885
		 385     	        2.5019292       68.081
		 386     	        2.5295363       68.832
		 387     	        2.5364798       69.021
		 388     	        2.5526405       69.461
		 389     	        2.5614730       69.701
		 390     	        2.5773065       70.132
		 391     	        2.5932634       70.566
		 392     	        2.6322687       71.628
		 393     	        2.7108720       73.767
		 394     	        2.7149350       73.877
		 395     	        2.7231577       74.101
		 396     	        2.7294347       74.272
		 397     	        2.7558660       74.991
		 398     	        2.7661127       75.270
		 399     	        2.7860656       75.813
		 400     	        2.7904515       75.932
		 401     	        2.7936250       76.018
		 402     	        2.8037894       76.295
		 403     	        2.8079899       76.409
		 404     	        2.8395890       77.269
		 405     	        2.8776610       78.305
		 406     	        2.8876801       78.578
		 407     	        2.9128801       79.263
		 408     	        2.9361525       79.897
		 409     	        2.9462955       80.173
		 410     	        2.9682564       80.770
		 411     	        2.9765708       80.997
		 412     	        2.9779924       81.035
		 413     	        2.9838835       81.196
		 414     	        3.0129596       81.987
		 415     	        3.0276446       82.386
		 416     	        3.0516556       83.040
		 417     	        3.0611074       83.297
		 418     	        3.0759960       83.702
		 419     	        3.0936686       84.183
		 420     	        3.1041119       84.467
		 421     	        3.1475029       85.648
		 422     	        3.1679822       86.205
		 423     	        3.1935161       86.900
		 424     	        3.2101630       87.353
		 425     	        3.2129920       87.430
		 426     	        3.2362585       88.063
		 427     	        3.2494534       88.422
		 428     	        3.2656544       88.863
		 429     	        3.2725349       89.050
		 430     	        3.2817795       89.302
		 431     	        3.3352308       90.756
		 432     	        3.4088322       92.759
		 433     	        3.4318101       93.384
		 434     	        3.4895019       94.954
		 435     	        3.5326233       96.128
		 436     	        3.5352260       96.198
		 437     	        3.6023482       98.025
		 438     	        3.8641138      105.148
		 439     	        3.9060165      106.288
		 440     	        3.9361831      107.109
		 441     	        3.9848120      108.432
		 442     	        3.9912732      108.608
		 443     	        4.1450139      112.792
~~~~~~~~~~~~~~~~~~~~~~~~~~~~~~~~~~~~~~~~~~~~~~~~~~~~~~~~~~~~~~~~~~~~~~~~~~~~~~~~~~~~~~~~~~~~~~~~~~~~
~~~~~~~~~~~~~~~~~~~~~~~~~~~~~~~~~~~~~~~~~~~~~~~~~~~~~~~~~~~~~~~~~~~~~~~~~~~~~~~~~~~~~~~~~~~~~~~~~~~~
       HOMO-LUMO gap 		       -0.3173143       -8.635
~~~~~~~~~~~~~~~~~~~~~~~~~~~~~~~~~~~~~~~~~~~~~~~~~~~~~~~~~~~~~~~~~~~~~~~~~~~~~~~~~~~~~~~~~~~~~~~~~~~~
~~~~~~~~~~~~~~~~~~~~~~~~~~~~~~~~~~~~~~~~~~~~~~~~~~~~~~~~~~~~~~~~~~~~~~~~~~~~~~~~~~~~~~~~~~~~~~~~~~~~
====================================================================================================
Entering orbital-optimized ROOpCCD module
~~~~~~~~~~~~~~~~~~~~~~~~~~~~~~~~~~~~~~~~~~~~~~~~~~~~~~~~~~~~~~~~~~~~~~~~~~~~~~~~~~~~~~~~~~~~~~~~~~~~
 
Entering OOROOpCCD optimization (restricted, orbital optimized):
 
~~~~~~~~~~~~~~~~~~~~~~~~~~~~~~~~~~~~~~~~~~~~~~~~~~~~~~~~~~~~~~~~~~~~~~~~~~~~~~~~~~~~~~~~~~~~~~~~~~~~
OPTIMIZATION PARAMETERS:
Number of frozen cores:        26
Number of active pairs:        63
Number of active virtuals:     355
Initial guess:
  type:                        mp2
  scaling factor:              -0.100
Solvers:
  wavefunction amplitudes:     krylov
  Lagrange multipliers:        krylov
  orbital optimization:        variational
Number of iterations:          0
Checkpointing:                 1
Checkpoint file:               checkpoint_pccd.h5
4-index transformation:        optimal
Level shift:                   1.000e-08
Sorting natural orbitals:      True
Apply trust region:
  initial trust radius:        0.750
  maximum trust radius:        0.750
  upper trust ratio bound:     7.50e-01
  lower trust ratio bound:     2.50e-01
  upper scaling factor:        2.00e+00
  lower scaling factor:        2.50e-01
  max number of iterations:    10
  reset after # of iterations: 10
  max number of optimizations: 500
  optimization threshold:      1.00e-08
  optimizer:                   ddl
Optimization thresholds:
  wavefunction:                1.00e-12
  energy:                      1.00e-08
  gradient:                    5.00e-05
  gradient norm:               1.00e-04
Printing options:
  threshold:                   1.00e-02
~~~~~~~~~~~~~~~~~~~~~~~~~~~~~~~~~~~~~~~~~~~~~~~~~~~~~~~~~~~~~~~~~~~~~~~~~~~~~~~~~~~~~~~~~~~~~~~~~~~~
Generating initial mp2 guess
 
Starting optimization of ROOpCCD wave function...
~~~~~~~~~~~~~~~~~~~~~~~~~~~~~~~~~~~~~~~~~~~~~~~~~~~~~~~~~~~~~~~~~~~~~~~~~~~~~~~~~~~~~~~~~~~~~~~~~~~~
Initial step:
----------------------------------------------------------------------------------------------------
Initial reference Energy:      -1101.133775662797
Initial correlation Energy:     -0.057524314579
====================================================================================================
Initial total Energy:          -1101.191299977377
====================================================================================================
Entering orbital optimization of ROOpCCD...
                                                                                                    
  step       Etot        D(Etot)        Ecorr       D(Ecorr)    Max(Grad)   |Grad|    TrustRegion
----------------------------------------------------------------------------------------------------
Final reference Energy:        -1101.133775662797
Final correlation Energy:       -0.057524314579
====================================================================================================
Final total Energy:            -1101.191299977377
====================================================================================================
Writing pCCD output to file pybest-results/checkpoint_pccd.h5
----------------------------------------------------------------------------------------------------
Final solution for coefficients: (only printed if |c_i| > 0.01)
----------------------------------------------------------------------------------------------------
Leading electron-pair excitation amplitudes (i,a = alpha spin; I, A = beta spin)
 
    amplitude    i    I  ->    a    A
 
    -0.044740   83   83  ->   90   90
    -0.043179   86   86  ->   94   94
    -0.043133   85   85  ->   92   92
    -0.038177   87   87  ->   95   95
    -0.037900   79   79  ->  101  101
    -0.026904   89   89  ->   90   90
    -0.025609   87   87  ->   93   93
    -0.025553   89   89  ->   98   98
    -0.023829   59   59  ->  101  101
    -0.023539   85   85  ->   93   93
    -0.023474   86   86  ->   92   92
    -0.022967   84   84  ->   91   91
    -0.021555   84   84  ->   94   94
    -0.021162   84   84  ->   90   90
    -0.020913   86   86  ->   91   91
    -0.020852   87   87  ->   91   91
    -0.020124   88   88  ->   90   90
    -0.018240   88   88  ->   93   93
    -0.017790   87   87  ->   92   92
    -0.017000   85   85  ->   91   91
----------------------------------------------------------------------------------------------------
Natural occupation numbers (for spatial orbitals):
     1:  2.000000     2:  2.000000     3:  2.000000     4:  2.000000     5:  2.000000
     6:  2.000000     7:  2.000000     8:  2.000000     9:  2.000000    10:  2.000000
    11:  2.000000    12:  2.000000    13:  2.000000    14:  2.000000    15:  2.000000
    16:  2.000000    17:  2.000000    18:  2.000000    19:  2.000000    20:  2.000000
    21:  2.000000    22:  2.000000    23:  2.000000    24:  2.000000    25:  2.000000
    26:  2.000000    27:  1.999753    28:  1.999710    29:  1.999746    30:  1.999709
    31:  1.999861    32:  1.999866    33:  1.999890    34:  1.999797    35:  1.999850
    36:  1.999863    37:  1.999864    38:  1.999817    39:  1.999820    40:  1.999849
    41:  1.999668    42:  1.999807    43:  1.999699    44:  1.999810    45:  1.999787
    46:  1.999804    47:  1.999808    48:  1.999789    49:  1.999736    50:  1.999721
    51:  1.999730    52:  1.999719    53:  1.999711    54:  1.999773    55:  1.999714
    56:  1.999753    57:  1.999756    58:  1.999731    59:  1.998025    60:  1.999739
    61:  1.999736    62:  1.999728    63:  1.999576    64:  1.999621    65:  1.999763
    66:  1.999600    67:  1.999692    68:  1.999651    69:  1.999362    70:  1.999369
    71:  1.999484    72:  1.999599    73:  1.999673    74:  1.998907    75:  1.999598
    76:  1.999326    77:  1.999572    78:  1.999682    79:  1.996177    80:  1.999269
    81:  1.999469    82:  1.998519    83:  1.995046    84:  1.995608    85:  1.993180
    86:  1.993514    87:  1.993681    88:  1.996384    89:  1.995012    90:  0.008337
    91:  0.004152    92:  0.006749    93:  0.004127    94:  0.006025    95:  0.004803
    96:  0.000057    97:  0.000170    98:  0.002522    99:  0.000080   100:  0.000081
   101:  0.004910   102:  0.000481   103:  0.000097   104:  0.000099   105:  0.000277
   106:  0.000315   107:  0.000063   108:  0.000063   109:  0.000051   110:  0.000033
   111:  0.000053   112:  0.000032   113:  0.000179   114:  0.000077   115:  0.000544
   116:  0.000704   117:  0.000383   118:  0.000548   119:  0.000513   120:  0.000263
   121:  0.000252   122:  0.000161   123:  0.000198   124:  0.000179   125:  0.000130
   126:  0.000158   127:  0.000169   128:  0.000214   129:  0.000235   130:  0.000178
   131:  0.000132   132:  0.000134   133:  0.000132   134:  0.000116   135:  0.000141
   136:  0.000127   137:  0.000185   138:  0.000108   139:  0.000099   140:  0.000198
   141:  0.000117   142:  0.000110   143:  0.000120   144:  0.000081   145:  0.000082
   146:  0.000098   147:  0.000120   148:  0.000086   149:  0.000095   150:  0.000117
   151:  0.000078   152:  0.000094   153:  0.000081   154:  0.000097   155:  0.000111
   156:  0.000093   157:  0.000079   158:  0.000098   159:  0.000073   160:  0.000085
   161:  0.000077   162:  0.000108   163:  0.000141   164:  0.000166   165:  0.000142
   166:  0.000114   167:  0.000086   168:  0.000078   169:  0.000064   170:  0.000070
   171:  0.000056   172:  0.000067   173:  0.000067   174:  0.000077   175:  0.000057
   176:  0.000051   177:  0.000091   178:  0.000060   179:  0.000054   180:  0.000053
   181:  0.000052   182:  0.000048   183:  0.000049   184:  0.000049   185:  0.000044
   186:  0.000047   187:  0.000066   188:  0.000052   189:  0.000080   190:  0.000080
   191:  0.000091   192:  0.000165   193:  0.000037   194:  0.000071   195:  0.000049
   196:  0.000032   197:  0.000034   198:  0.000056   199:  0.000036   200:  0.000029
   201:  0.000066   202:  0.000049   203:  0.000026   204:  0.000051   205:  0.000039
   206:  0.000048   207:  0.000162   208:  0.000038   209:  0.000037   210:  0.000056
   211:  0.000057   212:  0.000052   213:  0.000044   214:  0.000047   215:  0.000066
   216:  0.000066   217:  0.000051   218:  0.000050   219:  0.000057   220:  0.000032
   221:  0.000046   222:  0.000027   223:  0.000043   224:  0.000030   225:  0.000042
   226:  0.000041   227:  0.000043   228:  0.000028   229:  0.000040   230:  0.000049
   231:  0.000028   232:  0.000043   233:  0.000038   234:  0.000025   235:  0.000033
   236:  0.000029   237:  0.000055   238:  0.000056   239:  0.000545   240:  0.000047
   241:  0.000073   242:  0.000032   243:  0.000025   244:  0.000034   245:  0.000028
   246:  0.000030   247:  0.000028   248:  0.000030   249:  0.000042   250:  0.000033
   251:  0.000044   252:  0.000027   253:  0.000038   254:  0.000030   255:  0.000046
   256:  0.000025   257:  0.000029   258:  0.000042   259:  0.000028   260:  0.000024
   261:  0.000081   262:  0.000032   263:  0.000023   264:  0.000203   265:  0.000043
   266:  0.000024   267:  0.000211   268:  0.000017   269:  0.000020   270:  0.000022
   271:  0.000012   272:  0.000015   273:  0.000018   274:  0.000017   275:  0.000038
   276:  0.000050   277:  0.000015   278:  0.000020   279:  0.000012   280:  0.000013
   281:  0.000015   282:  0.000029   283:  0.000020   284:  0.000020   285:  0.000016
   286:  0.000017   287:  0.000035   288:  0.000015   289:  0.000015   290:  0.000015
   291:  0.000020   292:  0.000020   293:  0.000017   294:  0.000014   295:  0.000014
   296:  0.000013   297:  0.000016   298:  0.000018   299:  0.000018   300:  0.000013
   301:  0.000014   302:  0.000013   303:  0.000013   304:  0.000018   305:  0.000013
   306:  0.000012   307:  0.000015   308:  0.000018   309:  0.000011   310:  0.000015
   311:  0.000015   312:  0.000016   313:  0.000010   314:  0.000013   315:  0.000010
   316:  0.000011   317:  0.000023   318:  0.000012   319:  0.000011   320:  0.000010
   321:  0.000012   322:  0.000012   323:  0.000009   324:  0.000011   325:  0.000019
   326:  0.000013   327:  0.000008   328:  0.000011   329:  0.000010   330:  0.000011
   331:  0.000009   332:  0.000010   333:  0.000010   334:  0.000009   335:  0.000009
   336:  0.000013   337:  0.000014   338:  0.000012   339:  0.000009   340:  0.000012
   341:  0.000023   342:  0.000012   343:  0.000011   344:  0.000009   345:  0.000010
   346:  0.000010   347:  0.000010   348:  0.000012   349:  0.000013   350:  0.000013
   351:  0.000013   352:  0.000016   353:  0.000009   354:  0.000009   355:  0.000008
   356:  0.000010   357:  0.000010   358:  0.000014   359:  0.000009   360:  0.000008
   361:  0.000021   362:  0.000008   363:  0.000007   364:  0.000007   365:  0.000007
   366:  0.000009   367:  0.000016   368:  0.000012   369:  0.000009   370:  0.000009
   371:  0.000009   372:  0.000009   373:  0.000009   374:  0.000011   375:  0.000009
   376:  0.000011   377:  0.000009   378:  0.000010   379:  0.000009   380:  0.000008
   381:  0.000024   382:  0.000007   383:  0.000007   384:  0.000016   385:  0.000006
   386:  0.000007   387:  0.000005   388:  0.000006   389:  0.000007   390:  0.000006
   391:  0.000007   392:  0.000006   393:  0.000053   394:  0.000008   395:  0.000007
   396:  0.000009   397:  0.000009   398:  0.000007   399:  0.000009   400:  0.000006
   401:  0.000009   402:  0.000010   403:  0.000006   404:  0.000008   405:  0.000006
   406:  0.000013   407:  0.000007   408:  0.000012   409:  0.000005   410:  0.000067
   411:  0.000005   412:  0.000004   413:  0.000005   414:  0.000164   415:  0.000006
   416:  0.000005   417:  0.000005   418:  0.000018   419:  0.000064   420:  0.000010
   421:  0.000015   422:  0.000008   423:  0.000010   424:  0.000006   425:  0.000151
   426:  0.000023   427:  0.000007   428:  0.000006   429:  0.000006   430:  0.000145
   431:  0.000005   432:  0.000043   433:  0.000009   434:  0.000008   435:  0.000007
   436:  0.000099   437:  0.000067   438:  0.000063   439:  0.000079   440:  0.000006
   441:  0.000049   442:  0.000004   443:  0.000004   444:  0.000042
====================================================================================================
 
 
====================================================================================================
 
RCC module
 
~~~~~~~~~~~~~~~~~~~~~~~~~~~~~~~~~~~~~~~~~~~~~~~~~~~~~~~~~~~~~~~~~~~~~~~~~~~~~~~~~~~~~~~~~~~~~~~~~~~~
PARAMETERS
Wave function model            RpCCDLCCSD
Full name of model             Restricted pair Coupled Cluster Doubles Linearized Coupled Cluster
Singles and Doubles
Cluster operator               T1 + T2 - Tp
Total number of electrons      178
Total number of electron pairs 89
Total number of orbitals       444
Number of active orbitals      418
Number of core orbitals        26
Number of active occupied      63
Number of active virtual       355
Initial guess                  mp2
Solver                         pbqn
Optimization thresholds:
     energy threshold          1e-07
     residual threshold        1e-06
Maximum number of iterations   3
Tensor contraction engine      optimal
....................................................................................................
Computing auxiliary matrices and effective Hamiltonian.
Performing an MP2 calculations for an initial guess.
Resuming CC calculation.
~~~~~~~~~~~~~~~~~~~~~~~~~~~~~~~~~~~~~~~~~~~~~~~~~~~~~~~~~~~~~~~~~~~~~~~~~~~~~~~~~~~~~~~~~~~~~~~~~~~~
~~~~~~~~~~~~~~~~~~~~~~~~~~~~~~~~~~~~~~~~~~~~~~~~~~~~~~~~~~~~~~~~~~~~~~~~~~~~~~~~~~~~~~~~~~~~~~~~~~~~
Entering perturbation-based quasi-Newton solver
~~~~~~~~~~~~~~~~~~~~~~~~~~~~~~~~~~~~~~~~~~~~~~~~~~~~~~~~~~~~~~~~~~~~~~~~~~~~~~~~~~~~~~~~~~~~~~~~~~~~
OPTIMIZATION PARAMETERS:
Optimization thresholds:
  wfn amplitudes:    1.00e-06
  energy:            1.00e-07
  maxiter:             3
DIIS:
  max vectors:       2
  start:             0
  reset:             False
~~~~~~~~~~~~~~~~~~~~~~~~~~~~~~~~~~~~~~~~~~~~~~~~~~~~~~~~~~~~~~~~~~~~~~~~~~~~~~~~~~~~~~~~~~~~~~~~~~~~
Computing Jacobian approximation for Quasi-Newton solver.

  Iter     Total energy        Diff    Corr. energy  |Residual|    max(Residual)         Time
     1 -1104.7074599471    1.10e+03   -3.5161599698    1.70e-01         2.84e-02         873.5689
     2 -1104.8317798453    1.24e-01   -3.6404798680    6.49e-02         9.07e-03         814.0359
     3 -1104.8436215525    1.18e-02   -3.6523215752    4.61e-02         1.64e-02         762.7669
~~~~~~~~~~~~~~~~~~~~~~~~~~~~~~~~~~~~~~~~~~~~~~~~~~~~~~~~~~~~~~~~~~~~~~~~~~~~~~~~~~~~~~~~~~~~~~~~~~~~
   Quasi-Netwon NOT converged
====================================================================================================
 

!WARNING! Program terminated. Amplitudes did not converge.

 
----------------------------------------------------------------------------------------------------
RpCCDLCCSD energy
Total energy             -1104.84362155 a.u.
Reference wavefunction   -1101.19129998 a.u.
Total correlation energy    -3.65232158 a.u.
~~~~~~~~~~~~~~~~~~~~~~~~~~~~~~~~~~~~~~~~~~~~~~~~~~~~~~~~~~~~~~~~~~~~~~~~~~~~~~~~~~~~~~~~~~~~~~~~~~~~
Singles                      0.00000000 a.u.
Doubles                     -3.65232158 a.u.
Seniority 2                 -3.42083536 a.u.
Seniority 4                 -0.23148622 a.u.
----------------------------------------------------------------------------------------------------
 
Leading double excitation amplitudes

    amplitude   i   j  ->   a   b

    -0.029691  86  86  ->  94  91
    -0.029691  86  86  ->  91  94
    -0.027763  88  85  ->  92  93
    -0.027763  85  88  ->  93  92
    -0.027628  85  88  ->  92  93
    -0.027628  88  85  ->  93  92
    -0.026728  87  87  ->  91  95
    -0.026728  87  87  ->  95  91
    -0.026036  89  88  ->  90  90
    -0.026036  88  89  ->  90  90
     0.023567  85  89  ->  92  93
     0.023567  89  85  ->  93  92
     0.020848  84  86  ->  91  94
     0.020848  86  84  ->  94  91
    -0.020842  83  89  ->  90  98
    -0.020842  89  83  ->  98  90
    -0.020586  86  85  ->  92  94
    -0.020586  85  86  ->  94  92
     0.019858  84  84  ->  91  94
     0.019858  84  84  ->  94  91
----------------------------------------------------------------------------------------------------

Leading single excitation amplitudes

    amplitude   i  ->   a

    -0.046501  88  ->  90
     0.045166  83  ->  90
     0.037681  59  -> 101
    -0.025091  80  ->  98
     0.021128  86  ->  90
    -0.020654  83  ->  93
    -0.020116  59  ->  90
     0.016685  59  ->  98
    -0.014865  83  ->  95
    -0.014376  87  ->  90
     0.014374  69  ->  90
    -0.014280  89  ->  93
     0.013706  79  ->  98
     0.013358  79  -> 101
    -0.013238  80  ->  90
     0.012760  59  -> 118
     0.011873  71  ->  98
     0.011304  59  -> 119
     0.010870  86  -> 170
     0.010761  84  ->  91
----------------------------------------------------------------------------------------------------
T1 diagnostic: 0.014875
3074.0009412765503
++++++++++++++++++++++++++++++++++++++++++++++++++++++++++++++++++++++++++++++++++++++++++++++++++++

Please, cite the following references:
~~~~~~~~~~~~~~~~~~~~~~~~~~~~~~~~~~~~~~~~~~~~~~~~~~~~~~~~~~~~~~~~~~~~~~~~~~~~~~~~~~~~~~~~~~~~~~~~~~~~

 * For the commutator DIIS SCF algorithm
   - Pulay, P.; Chem. Phys. Lett. 73, 393--398 (1980);
     http://dx.doi.org/10.1016/0009-2614(80)80396-4

 * For the pCCD method
   - Boguslawski, K.; Tecmer, P.; Ayers, P. W.; Bultinck, P.; De Baerdemacker, S.; Van Neck, D.;
     Phys. Rev. B 89, 201106(R) (2014); http://dx.doi.org/10.1103/PhysRevB.89.201106

   - Boguslawski, K.; Tecmer, P.; Ayers, P. W.; Bultinck, P.; De Baerdemacker, S.; Van Neck, D.; J.
     Chem. Theory Comput. 10, 4873--4882 (2014); http://dx.doi.org/10.1021/ct500759q

 * For the use of the Libint library
   - A library for the evaluation of molecular integrals of many-body operators over Gaussian
     functions E. F. Valeev; (2019) ; http://libint.valeyev.net/

~~~~~~~~~~~~~~~~~~~~~~~~~~~~~~~~~~~~~~~~~~~~~~~~~~~~~~~~~~~~~~~~~~~~~~~~~~~~~~~~~~~~~~~~~~~~~~~~~~~~
Details can be found in the file
/home/maximiliankriebel/software/mypybest/oneapi2023.1/lib/python3.9/site-packages/pybest/data/refer
ences.bib

++++++++++++++++++++++++++++++++++++++++++++++++++++++++++++++++++++++++++++++++++++++++++++++++++++

User:            maximiliankriebel
Machine info:    Linux tc09 3.10.0-1160.90.1.el7.x86_64 #1 SMP Thu May 4 15:21:22 UTC 2023 x86_64
Time:            2023-10-05T22:41:13.854801
Python version:  3.9.16 (main, Feb 22 2023, 01:57:33) [GCC 11.2.0]
PyBEST version:  1.4.0.dev0
Current Dir:     /home/maximiliankriebel/gpu_tests
Command line:    test_run_pCCDLCCSD_pvdz.py
PyBEST module:   /home/maximiliankriebel/software/mypybest/oneapi2023.1/lib/python3.9/site-packages/
                 pybest/log.py

Overview of CPU time usage.
~~~~~~~~~~~~~~~~~~~~~~~~~~~~~~~~~~~~~~~~~~~~~~~~~~~~~~~~~~~~~~~~~~~~~~~~~~~~~~~~~~~~~~~~~~~~~~~~~~~~
Label                    Total     Own
~~~~~~~~~~~~~~~~~~~~~~~~~~~~~~~~~~~~~~~~~~~~~~~~~~~~~~~~~~~~~~~~~~~~~~~~~~~~~~~~~~~~~~~~~~~~~~~~~~~~
1DM-pCCD                  0.0      0.0                                                              
2DM-pCCD                  0.0      0.0                                                              
DIIS                      3.3      3.3                                                              
DiagFockmatrix            3.3      3.3                                                              
Epsilon                   3.4      3.4                                                              
Fockmatrix               16.8     16.8                                                              
Index Trans              32.2     32.2                                                              
Initial Guess             0.0      0.0                                                              
IntsCD-ERI              123.4    123.4 WWW                                                          
IntsKin                   0.0      0.0                                                              
IntsNuc                   1.5      1.5                                                              
IntsNucNuc                0.0      0.0                                                              
IntsOlp                   0.0      0.0                                                              
Jacobian LCCSD            6.0      4.3                                                              
Jacobian pCCDLCCSD        6.0      0.0                                                              
LagrangeRpCCD             0.5      0.1                                                              
OOGeminal                65.9     13.8                                                              
PBQN                   2460.4    445.8 WWWWWWWWWWWWW                                                
PSEqRpCCD                 0.6      0.1                                                              
RCCSD: MP2 guess          5.5      3.8                                                              
ReadBasisSet              0.0      0.0                                                              
SCF                     248.3    248.3 WWWWWWW                                                      
Solve Model RpCCD        39.3     22.4                                                              
Total                  3075.1    125.1 WWW                                                          
UpdatingAuxMat           17.3     17.3                                                              
VecFctGeminal             0.4      0.4                                                              
VecFctLagrange            0.4      0.4                                                              
VecFctRpCCDLCCSD       2005.3   2005.3 WWWWWWWWWWWWWWWWWWWWWWWWWWWWWWWWWWWWWWWWWWWWWWWWWWWWWWWWWWWWW
nDM-pCCD                  0.0      0.0                                                              
pCCD: Heff                7.2      4.0                                                              
~~~~~~~~~~~~~~~~~~~~~~~~~~~~~~~~~~~~~~~~~~~~~~~~~~~~~~~~~~~~~~~~~~~~~~~~~~~~~~~~~~~~~~~~~~~~~~~~~~~~
  CPU user time  :   29123.60
  CPU sysem time :    1402.61
  Page swaps     :       0
~~~~~~~~~~~~~~~~~~~~~~~~~~~~~~~~~~~~~~~~~~~~~~~~~~~~~~~~~~~~~~~~~~~~~~~~~~~~~~~~~~~~~~~~~~~~~~~~~~~~

====================================================================================================

@@@@@@@@@@@@@@@@@@@@@@@@@@@@@@@@@@@@@@@@@@@@@@@@@@@@@@@@@@@@@@@@@@@@@@@@@@@@@@@@@@@@@@@@@@@@@@@@@@@@
@@@@@@@@@@@@@@@@@@@@@@@@@@@@@@@@@@@@@@@@@@@@@@@@@@@@@@@@@@@@@@@@@@@@@@@@@@@@@@@@@@@@@@@@@@@@@@@@@@@@
@@@@@@@@@@@@@@@@@@@@@@@@@@@@@@@@@@@@@@@@@@/             @@@@@@@@@@@@@@@@@@@@@@@@@@@@@@@@@@@@@@@@@@@@
@@@@@@@@@@@@@@@@@@@@@@@@@@@@@@@@@@@@@@                    @@@@@@@@@@@@@@@@@@@@@@@@@@@@@@@@@@@@@@@@@@
@@@@@@@@@@@@@@@@@@@@@@@@@@@@@@@@@@@                      @@@@@@@@@@@@@@@@@@@@@@@@@@@@@@@@@@@@@@@@@@@
@@@@@@@@@@@@@@@@@@@@@@@@@@@@@@@@@                       @@@@@@@@@@@@@@@@@@@@@@@@@@@@@@@@@@@@@@@@@@@@
@@@@@@@@@@@@@@@@@@@@@@@@@@@@@@@                        @@@@@@@@@@@@@@@@@@@@@@@@@@@@@@@@@@@@@@@@@@@@@
@@@@@@@@@@@@@@@@@@@@@@@@@@@@@@                         @@@@@@@@@@@@@@@@@@@@@@@@@@@@@@@@@@@@@@@@@@@@@
@@@@@@@@@@@@@@@@@@@@@@@@@@@@@                         @@@@@@@@@@@@@@@@@@@@@@@@@@@@@@@@@@@@@@@@@@@@@@
@@@@@@@@@@@@@@@@@@@@@@@@@@@@@                          @@@@@@@@@@@@@@@@@@@@@@@@@@@@@@@@@@@@@@@@@@@@@
@@@@@@@@@@@@@@@@@@@@@@@@@@@@@*                          @@@@@@@@@@@@@@@@@@@@@@@@@@@@@@@@@@@@@@@@@@@@
@@@@@@@@@@@@@@@@@@@@@@@@@@@@@@                             @@@@@@@@@@@@@@@@@@@@@@@@@@@@@@@@@@@@@@@@@
@@@@@@@@@@@@@@@@@@@@@@@@@@@@@@@@                              @@@@@@@@@@@@@@@@@@@@@@@@@@@@@@@@@@@@@@
@@@@@@@@@@@@@@@@@@@@@@@        @@              @@@@@           @@@@@@@@@@@@@@@@@@@@@@@@@@@@@@@@@@@@@
@@@@@@@@@@@@@@@@@@@@@            @@@       @@@       @@,       @@@@@@@@@@@@@@@@@@@@@@@@@@@@@@@@@@@@@
@@@@@@@@@@@@@@@@@@@@@               @@@   @@           @@   @@@      @@@@@@@@@@@@@@@@@@@@@@@@@@@@@@@
@@@@@@@@@@@@@@@@@@@@@                   @@@             @@@               @@@@@@@@@@@@@@@@@@@@@@@@@@
@@@@@@@@@@@@@@@@@@@@@                     @@           @@                  @@@@@@@@@@@@@@@@@@@@@@@@@
@@@@@@@@@@@@@@@@@@@@@@                     @@,       @@@                   @@@@@@@@@@@@@@@@@@@@@@@@@
@@@@@@@@@@@@@@@@@@@@@@@@.                     @@@@@@@                     @@@@@@@@@@@@@@@@@@@@@@@@@@
@@@@@@@@@@@@@@@@@@@@@@@@@@@@                                           @@@@@@@@@@@@@@@@@@@@@@@@@@@@@
@@@@@@@@@@@@@@@@@@@@@@@@@@@@@                                         @@@@@@@@@@@@@@@@@@@@@@@@@@@@@@
@@@@@@@@@@@@@@@@@@@@@@@@@@@@@(                                       @@@@@@@@@@@@@@@@@@@@@@@@@@@@@@@
@@@@@@@@@@@@@@@@@@@@@@@@@@@@@@         @@\     @@\  @@@  @@@@@@      @@@@@@@@@@@@@@@@@@@@@@@@@@@@@@@
@@@@@@@@@@@@@@@@@@@@@@@@@@@@@@         @  @    @  @     @   @        @@@@@@@@@@@@@@@@@@@@@@@@@@@@@@@
@@@@@@@@@@@@@@@@@@@@@@@@@@@@@          @@/ @ @ @@:  @@@ \@  @         @@@@@@@@@@@@@@@@@@@@@@@@@@@@@@
@@@@@@@@@@@@@@@@@@@@@@@@@@@@           @    @  @  @       @ @          @@@@@@@@@@@@@@@@@@@@@@@@@@@@@
@@@@@@@@@@@@@@@@@@@@@@@@@@@            @    @  @@/  @@@ @@/ @           @@@@@@@@@@@@@@@@@@@@@@@@@@@@
@@@@@@@@@@@@@@@@@@@@@@@@@                                                 @@@@@@@@@@@@@@@@@@@@@@@@@@
@@@@@@@@@@@@@@@@@@@@@@@@                                                   @@@@@@@@@@@@@@@@@@@@@@@@@
@@@@@@@@@@@@@@@@@@@@@@@@                                                   @@@@@@@@@@@@@@@@@@@@@@@@@
@@@@@@@@@@@@@@@@@@@@@@@@@                       @@@                       @@@@@@@@@@@@@@@@@@@@@@@@@@
@@@@@@@@@@@@@@@@@@@@@@@@@@@               @@@@@@@@@@@@@@&              @@@@@@@@@@@@@@@@@@@@@@@@@@@@@
@@@@@@@@@@@@@@@@@@@@@@@@@@@@@@@@@@@@@@@@@@@@@@@@@@@@@@@@@@@@@@@@@@@@@@@@@@@@@@@@@@@@@@@@@@@@@@@@@@@@
@@@@@@@@@@@@@@@@@@@@@@@@@@@@@@@@@@@@@@@@@@@@@@@@@@@@@@@@@@@@@@@@@@@@@@@@@@@@@@@@@@@@@@@@@@@@@@@@@@@@

 End of PyBEST. Program finished SUCCESSFULLY. Please read this output file carefully and watch out
 for possible WARNINGS!

 Thank you for using PyBEST 1.4.0.dev0! See you soon!
====================================================================================================
Error in atexit._run_exitfuncs:
Traceback (most recent call last):
  File "/home/opt/intel/oneapi/2023.1/intelpython/python3.9/lib/python3.9/shutil.py", line 740, in rmtree
    onerror(os.rmdir, path, sys.exc_info())
  File "/home/opt/intel/oneapi/2023.1/intelpython/python3.9/lib/python3.9/shutil.py", line 738, in rmtree
    os.rmdir(path)
OSError: [Errno 39] Directory not empty: 'pybest-temp'
