# Supplementary material for: Accelerating Pythonic Coupled-Cluster Implementations: A Comparison Between CPUs and GPUs
Source: J Chem Theory Comput. 2024 Feb 2;20(3):1130–42. doi: 10.1021/acs.jctc.3c01110 (PMC10867805; doi:10.1021/acs.jctc.3c01110)
Supplement: Supplementary file 2 — ct3c01110_si_002.zip [file ct3c01110_si_002.zip › input_output_cupy/mu2_H2O/mu2_h2o.xyz]

39
(mU)_2 H2O
C	1.545064	-1.804675	1.545512
N	0.285229	-1.677479	0.814467
C	0.166397	-2.272594	-0.454951
C	-1.158084	-2.205915	-1.027086
C	-2.123943	-1.485110	-0.421915
N	-1.915212	-0.838218	0.765459
C	-0.711456	-0.945786	1.443811
O	-0.534470	-0.411004	2.527996
C	-2.963688	-0.035285	1.390765
H	-2.554141	0.934756	1.673037
H	-3.754361	0.115182	0.656665
H	-3.348163	-0.532963	2.284131
H	-3.103137	-1.340172	-0.861695
H	-1.323978	-2.684906	-1.981367
O	1.140501	-2.781078	-1.001905
H	1.993313	-0.823547	1.711752
H	1.361558	-2.269153	2.515745
H	2.202198	-2.425695	0.941117
N	2.116658	0.486447	-0.992980
C	1.138568	0.344926	-1.934601
H	1.385874	-0.312748	-2.759747
C	-0.064934	0.942510	-1.826581
H	-0.842390	0.791306	-2.561735
C	-0.368309	1.729061	-0.655415
O	-1.466447	2.252072	-0.438769
N	0.670508	1.858510	0.264464
C	0.451963	2.605626	1.505261
H	1.218312	3.374252	1.608281
H	-0.538173	3.050400	1.453806
H	0.510460	1.916115	2.349498
C	1.929937	1.284546	0.127945
O	2.806299	1.456191	0.958016
C	3.395448	-0.205179	-1.147009
H	4.063549	0.371938	-1.791451
H	3.849480	-0.298544	-0.163000
H	3.207981	-1.196199	-1.563228
O	-3.551228	0.952796	-1.702837
H	-4.133353	1.534797	-2.195201
H	-2.874319	1.525783	-1.290891
