# Supplementary material for: Accelerating Pythonic Coupled-Cluster Implementations: A Comparison Between CPUs and GPUs
Source: J Chem Theory Comput. 2024 Feb 2;20(3):1130–42. doi: 10.1021/acs.jctc.3c01110 (PMC10867805; doi:10.1021/acs.jctc.3c01110)
Supplement: Supplementary file 2 — ct3c01110_si_002.zip [file ct3c01110_si_002.zip › input_output_cupy/mu2_H2O/mu2_h2o_test_run_no_gpu]

1702508956

====================================================================================================

 Welcome to

                                 ____        ____  _____ ____ _____
                                |  _ \ _   _| __ )| ____/ ___|_   _|
                                | |_) | | | |  _ \|  _| \___ \ | |
                                |  __/| |_| | |_) | |___ ___) || |
                                |_|    \__, |____/|_____|____/ |_|
                                       |___/

 version 1.4.0.dev63+ga9a7d55.d20231123!

@@@@@@@@@@@@@@@@@@@@@@@@@@@@@@@@@@@@@@@@@@@@@@@@@@@@@@@@@@@@@@@@@@@@@@@@@@@@@@@@@@@@@@@@@@@@@@@@@@@@
@@@@@@@@@@@@@@@@@@@@@@@@@@@@@@@@@@@@@@@@@@@@@@@@@@@@@@@@@@@@@@@@@@@@@@@@@@@@@@@@@@@@@@@@@@@@@@@@@@@@
@@@@@@@@@@@@@@@@@@@@@@@@@@@@@@@@@@@@@@@@@@/             @@@@@@@@@@@@@@@@@@@@@@@@@@@@@@@@@@@@@@@@@@@@
@@@@@@@@@@@@@@@@@@@@@@@@@@@@@@@@@@@@@@                       @@@@@@@@@@@@@@@@@@@@@@@@@@@@@@@@@@@@@@@
@@@@@@@@@@@@@@@@@@@@@@@@@@@@@@@@@@@                             @@@@@@@@@@@@@@@@@@@@@@@@@@@@@@@@@@@@
@@@@@@@@@@@@@@@@@@@@@@@@@@@@@@@@@                                 @@@@@@@@@@@@@@@@@@@@@@@@@@@@@@@@@@
@@@@@@@@@@@@@@@@@@@@@@@@@@@@@@@                                     @@@@@@@@@@@@@@@@@@@@@@@@@@@@@@@@
@@@@@@@@@@@@@@@@@@@@@@@@@@@@@@                                       @@@@@@@@@@@@@@@@@@@@@@@@@@@@@@@
@@@@@@@@@@@@@@@@@@@@@@@@@@@@@                                         @@@@@@@@@@@@@@@@@@@@@@@@@@@@@@
@@@@@@@@@@@@@@@@@@@@@@@@@@@@@                                         @@@@@@@@@@@@@@@@@@@@@@@@@@@@@@
@@@@@@@@@@@@@@@@@@@@@@@@@@@@@*                                       @@@@@@@@@@@@@@@@@@@@@@@@@@@@@@@
@@@@@@@@@@@@@@@@@@@@@@@@@@@@@@                                      @@@@@@@@@@@@@@@@@@@@@@@@@@@@@@@@
@@@@@@@@@@@@@@@@@@@@@@@@@@@@@@@@                                   @@@@@@@@@@@@@@@@@@@@@@@@@@@@@@@@@
@@@@@@@@@@@@@@@@@@@@@@@        @@              @@@@@             #@@        @@@@@@@@@@@@@@@@@@@@@@@@
@@@@@@@@@@@@@@@@@@@@@            @@@       @@@       @@,       @@@           @@@@@@@@@@@@@@@@@@@@@@@
@@@@@@@@@@@@@@@@@@@@@               @@@   @@           @@   @@@               @@@@@@@@@@@@@@@@@@@@@@
@@@@@@@@@@@@@@@@@@@@@                   @@@             @@@                   @@@@@@@@@@@@@@@@@@@@@@
@@@@@@@@@@@@@@@@@@@@@                     @@           @@                     @@@@@@@@@@@@@@@@@@@@@@
@@@@@@@@@@@@@@@@@@@@@@                     @@,       @@@                     @@@@@@@@@@@@@@@@@@@@@@@
@@@@@@@@@@@@@@@@@@@@@@@@.                     @@@@@@@                     @@@@@@@@@@@@@@@@@@@@@@@@@@
@@@@@@@@@@@@@@@@@@@@@@@@@@@@                                           @@@@@@@@@@@@@@@@@@@@@@@@@@@@@
@@@@@@@@@@@@@@@@@@@@@@@@@@@@@                                         @@@@@@@@@@@@@@@@@@@@@@@@@@@@@@
@@@@@@@@@@@@@@@@@@@@@@@@@@@@@(                                       @@@@@@@@@@@@@@@@@@@@@@@@@@@@@@@
@@@@@@@@@@@@@@@@@@@@@@@@@@@@@@         @@\     @@\  @@@  @@@@@@      @@@@@@@@@@@@@@@@@@@@@@@@@@@@@@@
@@@@@@@@@@@@@@@@@@@@@@@@@@@@@@         @  @    @  @     @   @        @@@@@@@@@@@@@@@@@@@@@@@@@@@@@@@
@@@@@@@@@@@@@@@@@@@@@@@@@@@@@          @@/ @ @ @@:  @@@ \@  @         @@@@@@@@@@@@@@@@@@@@@@@@@@@@@@
@@@@@@@@@@@@@@@@@@@@@@@@@@@@           @    @  @  @       @ @          @@@@@@@@@@@@@@@@@@@@@@@@@@@@@
@@@@@@@@@@@@@@@@@@@@@@@@@@@            @    @  @@/  @@@ @@/ @           @@@@@@@@@@@@@@@@@@@@@@@@@@@@
@@@@@@@@@@@@@@@@@@@@@@@@@                                                 @@@@@@@@@@@@@@@@@@@@@@@@@@
@@@@@@@@@@@@@@@@@@@@@@@@                                                   @@@@@@@@@@@@@@@@@@@@@@@@@
@@@@@@@@@@@@@@@@@@@@@@@@                                                   @@@@@@@@@@@@@@@@@@@@@@@@@
@@@@@@@@@@@@@@@@@@@@@@@@@                       @@@                       @@@@@@@@@@@@@@@@@@@@@@@@@@
@@@@@@@@@@@@@@@@@@@@@@@@@@@               @@@@@@@@@@@@@@&              @@@@@@@@@@@@@@@@@@@@@@@@@@@@@
@@@@@@@@@@@@@@@@@@@@@@@@@@@@@@@@@@@@@@@@@@@@@@@@@@@@@@@@@@@@@@@@@@@@@@@@@@@@@@@@@@@@@@@@@@@@@@@@@@@@
@@@@@@@@@@@@@@@@@@@@@@@@@@@@@@@@@@@@@@@@@@@@@@@@@@@@@@@@@@@@@@@@@@@@@@@@@@@@@@@@@@@@@@@@@@@@@@@@@@@@

 PyBEST is written and maintained at Nicolaus Copernicus University (NCU) in Torun.
 It contains contributions from (in alphabetic order)

~~~~~~~~~~~~~~~~~~~~~~~~~~~~~~~~~~~~~~~~~~~~~~~~~~~~~~~~~~~~~~~~~~~~~~~~~~~~~~~~~~~~~~~~~~~~~~~~~~~~
~~~~~~~~~~~~~~~~~~~~~~~~~~~~~~~~~~~~~~~~~~~~~~~~~~~~~~~~~~~~~~~~~~~~~~~~~~~~~~~~~~~~~~~~~~~~~~~~~~~~
         Developers                             Affiliation
~~~~~~~~~~~~~~~~~~~~~~~~~~~~~~~~~~~~~~~~~~~~~~~~~~~~~~~~~~~~~~~~~~~~~~~~~~~~~~~~~~~~~~~~~~~~~~~~~~~~
 Katharina Boguslawski          Institute of Physics, NCU in Torun, Poland
 Filip Brzęk                    Institute of Physics, NCU in Torun, Poland
 Rahul Chakraborty              Institute of Physics, NCU in Torun, Poland
 Delaram Jahani                 Institute of Physics, NCU in Torun, Poland
 Dariusz Kdzęiera               Faculty of Chemistry, NCU in Torun, Poland
 Maximilian Kriebel             Institute of Physics, NCU in Torun, Poland
 Aleksandra Leszczyk            Institute of Physics, NCU in Torun, Poland
 Artur Nowak                    Institute of Physics, NCU in Torun, Poland
 Emil Sujkowski                 Institute of Physics, NCU in Torun, Poland
 Julian Świerczyński            Institute of Physics, NCU in Torun, Poland
 Paweł Tecmer                   Institute of Physics, NCU in Torun, Poland
 Piotr Żuchowski                Institute of Physics, NCU in Torun, Poland
~~~~~~~~~~~~~~~~~~~~~~~~~~~~~~~~~~~~~~~~~~~~~~~~~~~~~~~~~~~~~~~~~~~~~~~~~~~~~~~~~~~~~~~~~~~~~~~~~~~~
         Contributors                           Affiliation
~~~~~~~~~~~~~~~~~~~~~~~~~~~~~~~~~~~~~~~~~~~~~~~~~~~~~~~~~~~~~~~~~~~~~~~~~~~~~~~~~~~~~~~~~~~~~~~~~~~~
 Somayeh Ahmadkhani             Institute of Physics, NCU in Torun, Poland
 Kacper Cieślak                 Institute of Physics, NCU in Torun, Poland
 Lena Szczuczko                 Institute of Physics, NCU in Torun, Poland
~~~~~~~~~~~~~~~~~~~~~~~~~~~~~~~~~~~~~~~~~~~~~~~~~~~~~~~~~~~~~~~~~~~~~~~~~~~~~~~~~~~~~~~~~~~~~~~~~~~~

 More information about PyBEST can be found on this website: http://pybest.fizyka.umk.pl

 This log file allows you to track the progress of a calculation. It does not contain any data
 that can be used for restarting. Useful numerical data is written to checkpoint files during
 the calculation and can be accessed through the Python scripting interface.

====================================================================================================

User:            maximiliankriebel
Machine info:    Linux tc09 3.10.0-1160.90.1.el7.x86_64 #1 SMP Thu May 4 15:21:22 UTC 2023 x86_64
Time:            2023-12-14T00:09:17.469860
Python version:  3.9.16 (main, Feb 22 2023, 01:57:33) [GCC 11.2.0]
PyBEST version:  1.4.0.dev63+ga9a7d55.d20231123
Current Dir:     /home/maximiliankriebel/gpu_tests
Command line:    test_run_mu2_h2o.py
PyBEST module:   /home/maximiliankriebel/software/mypybest/oneapi2023.1/lib/python3.9/site-packages/
                 pybest/log.py

####################################################################################################
Printing basis for whole molecule:
  Reading basis set information from file: 631plusgstarstar
  Number of contracted basis functions:    468
  Maximum orbital angular momentum:        2
 Index:  0	 Charge: 6	 Center: 2.919747805	-3.410341494	2.920594402
 0
     3047.524880000	     0.001834737
      457.369518000	     0.014037323
      103.948685000	     0.068842622
       29.210155300	     0.232184443
        9.286662960	     0.467941348
        3.163926960	     0.362311985
 0
        7.868272350	    -0.119332420
        1.881288540	    -0.160854152
        0.544249258	     1.143456438
 1
        7.868272350	     0.068999067
        1.881288540	     0.316423961
        0.544249258	     0.744308291
 0
        0.168714478	     1.000000000
 1
        0.168714478	     1.000000000
 0
        0.043800000	     1.000000000
 1
        0.043800000	     1.000000000
 2
        0.800000000	     1.000000000
 Index:  1	 Charge: 7	 Center: 0.539004693	-3.169975890	1.539119568
 0
     4173.511460000	     0.001834772
      627.457911000	     0.013994627
      142.902093000	     0.068586552
       40.234329300	     0.232240873
       12.820212900	     0.469069948
        4.390437010	     0.360455199
 0
       11.626361860	    -0.114961182
        2.716279807	    -0.169117479
        0.772218397	     1.145851947
 1
       11.626361860	     0.067579744
        2.716279807	     0.323907296
        0.772218397	     0.740895140
 0
        0.212031497	     1.000000000
 1
        0.212031497	     1.000000000
 0
        0.063900000	     1.000000000
 1
        0.063900000	     1.000000000
 2
        0.800000000	     1.000000000
 Index:  2	 Charge: 6	 Center: 0.314444758	-4.294580252	-0.859732790
 0
     3047.524880000	     0.001834737
      457.369518000	     0.014037323
      103.948685000	     0.068842622
       29.210155300	     0.232184443
        9.286662960	     0.467941348
        3.163926960	     0.362311985
 0
        7.868272350	    -0.119332420
        1.881288540	    -0.160854152
        0.544249258	     1.143456438
 1
        7.868272350	     0.068999067
        1.881288540	     0.316423961
        0.544249258	     0.744308291
 0
        0.168714478	     1.000000000
 1
        0.168714478	     1.000000000
 0
        0.043800000	     1.000000000
 1
        0.043800000	     1.000000000
 2
        0.800000000	     1.000000000
 Index:  3	 Charge: 6	 Center: -2.188461589	-4.168575204	-1.940911246
 0
     3047.524880000	     0.001834737
      457.369518000	     0.014037323
      103.948685000	     0.068842622
       29.210155300	     0.232184443
        9.286662960	     0.467941348
        3.163926960	     0.362311985
 0
        7.868272350	    -0.119332420
        1.881288540	    -0.160854152
        0.544249258	     1.143456438
 1
        7.868272350	     0.068999067
        1.881288540	     0.316423961
        0.544249258	     0.744308291
 0
        0.168714478	     1.000000000
 1
        0.168714478	     1.000000000
 0
        0.043800000	     1.000000000
 1
        0.043800000	     1.000000000
 2
        0.800000000	     1.000000000
 Index:  4	 Charge: 6	 Center: -4.013670574	-2.806451165	-0.797303798
 0
     3047.524880000	     0.001834737
      457.369518000	     0.014037323
      103.948685000	     0.068842622
       29.210155300	     0.232184443
        9.286662960	     0.467941348
        3.163926960	     0.362311985
 0
        7.868272350	    -0.119332420
        1.881288540	    -0.160854152
        0.544249258	     1.143456438
 1
        7.868272350	     0.068999067
        1.881288540	     0.316423961
        0.544249258	     0.744308291
 0
        0.168714478	     1.000000000
 1
        0.168714478	     1.000000000
 0
        0.043800000	     1.000000000
 1
        0.043800000	     1.000000000
 2
        0.800000000	     1.000000000
 Index:  5	 Charge: 7	 Center: -3.619226151	-1.584002453	1.446507870
 0
     4173.511460000	     0.001834772
      627.457911000	     0.013994627
      142.902093000	     0.068586552
       40.234329300	     0.232240873
       12.820212900	     0.469069948
        4.390437010	     0.360455199
 0
       11.626361860	    -0.114961182
        2.716279807	    -0.169117479
        0.772218397	     1.145851947
 1
       11.626361860	     0.067579744
        2.716279807	     0.323907296
        0.772218397	     0.740895140
 0
        0.212031497	     1.000000000
 1
        0.212031497	     1.000000000
 0
        0.063900000	     1.000000000
 1
        0.063900000	     1.000000000
 2
        0.800000000	     1.000000000
 Index:  6	 Charge: 6	 Center: -1.344456990	-1.787276513	2.728407366
 0
     3047.524880000	     0.001834737
      457.369518000	     0.014037323
      103.948685000	     0.068842622
       29.210155300	     0.232184443
        9.286662960	     0.467941348
        3.163926960	     0.362311985
 0
        7.868272350	    -0.119332420
        1.881288540	    -0.160854152
        0.544249258	     1.143456438
 1
        7.868272350	     0.068999067
        1.881288540	     0.316423961
        0.544249258	     0.744308291
 0
        0.168714478	     1.000000000
 1
        0.168714478	     1.000000000
 0
        0.043800000	     1.000000000
 1
        0.043800000	     1.000000000
 2
        0.800000000	     1.000000000
 Index:  7	 Charge: 8	 Center: -1.010001922	-0.776684996	4.777220084
 0
     5484.671660000	     0.001831074
      825.234946000	     0.013950172
      188.046958000	     0.068445078
       52.964500000	     0.232714336
       16.897570400	     0.470192898
        5.799635340	     0.358520853
 0
       15.539616250	    -0.110777550
        3.599933586	    -0.148026263
        1.013761750	     1.130767015
 1
       15.539616250	     0.070874268
        3.599933586	     0.339752839
        1.013761750	     0.727158577
 0
        0.270005823	     1.000000000
 1
        0.270005823	     1.000000000
 0
        0.084500000	     1.000000000
 1
        0.084500000	     1.000000000
 2
        0.800000000	     1.000000000
 Index:  8	 Charge: 6	 Center: -5.600558639	-0.066678986	2.628164954
 0
     3047.524880000	     0.001834737
      457.369518000	     0.014037323
      103.948685000	     0.068842622
       29.210155300	     0.232184443
        9.286662960	     0.467941348
        3.163926960	     0.362311985
 0
        7.868272350	    -0.119332420
        1.881288540	    -0.160854152
        0.544249258	     1.143456438
 1
        7.868272350	     0.068999067
        1.881288540	     0.316423961
        0.544249258	     0.744308291
 0
        0.168714478	     1.000000000
 1
        0.168714478	     1.000000000
 0
        0.043800000	     1.000000000
 1
        0.043800000	     1.000000000
 2
        0.800000000	     1.000000000
 Index:  9	 Charge: 1	 Center: -4.826626974	1.766432833	3.161581726
 0
       18.731136960	     0.033494604
        2.825394365	     0.234726954
        0.640121692	     0.813757326
 0
        0.161277759	     1.000000000
 1
        1.100000000	     1.000000000
 Index:  10	 Charge: 1	 Center: -7.094714063	0.217662434	1.240917006
 0
       18.731136960	     0.033494604
        2.825394365	     0.234726954
        0.640121692	     0.813757326
 0
        0.161277759	     1.000000000
 1
        1.100000000	     1.000000000
 Index:  11	 Charge: 1	 Center: -6.327111091	-1.007154105	4.316382023
 0
       18.731136960	     0.033494604
        2.825394365	     0.234726954
        0.640121692	     0.813757326
 0
        0.161277759	     1.000000000
 1
        1.100000000	     1.000000000
 Index:  12	 Charge: 1	 Center: -5.864079057	-2.532558040	-1.628367553
 0
       18.731136960	     0.033494604
        2.825394365	     0.234726954
        0.640121692	     0.813757326
 0
        0.161277759	     1.000000000
 1
        1.100000000	     1.000000000
 Index:  13	 Charge: 1	 Center: -2.501955815	-5.073737010	-3.744240982
 0
       18.731136960	     0.033494604
        2.825394365	     0.234726954
        0.640121692	     0.813757326
 0
        0.161277759	     1.000000000
 1
        1.100000000	     1.000000000
 Index:  14	 Charge: 8	 Center: 2.155234535	-5.255475751	-1.893326053
 0
     5484.671660000	     0.001831074
      825.234946000	     0.013950172
      188.046958000	     0.068445078
       52.964500000	     0.232714336
       16.897570400	     0.470192898
        5.799635340	     0.358520853
 0
       15.539616250	    -0.110777550
        3.599933586	    -0.148026263
        1.013761750	     1.130767015
 1
       15.539616250	     0.070874268
        3.599933586	     0.339752839
        1.013761750	     0.727158577
 0
        0.270005823	     1.000000000
 1
        0.270005823	     1.000000000
 0
        0.084500000	     1.000000000
 1
        0.084500000	     1.000000000
 2
        0.800000000	     1.000000000
 Index:  15	 Charge: 1	 Center: 3.766815651	-1.556278281	3.234742473
 0
       18.731136960	     0.033494604
        2.825394365	     0.234726954
        0.640121692	     0.813757326
 0
        0.161277759	     1.000000000
 1
        1.100000000	     1.000000000
 Index:  16	 Charge: 1	 Center: 2.572971723	-4.288077705	4.754069049
 0
       18.731136960	     0.033494604
        2.825394365	     0.234726954
        0.640121692	     0.813757326
 0
        0.161277759	     1.000000000
 1
        1.100000000	     1.000000000
 Index:  17	 Charge: 1	 Center: 4.161551092	-4.583899212	1.778453381
 0
       18.731136960	     0.033494604
        2.825394365	     0.234726954
        0.640121692	     0.813757326
 0
        0.161277759	     1.000000000
 1
        1.100000000	     1.000000000
 Index:  18	 Charge: 7	 Center: 3.999903919	0.919251604	-1.876460247
 0
     4173.511460000	     0.001834772
      627.457911000	     0.013994627
      142.902093000	     0.068586552
       40.234329300	     0.232240873
       12.820212900	     0.469069948
        4.390437010	     0.360455199
 0
       11.626361860	    -0.114961182
        2.716279807	    -0.169117479
        0.772218397	     1.145851947
 1
       11.626361860	     0.067579744
        2.716279807	     0.323907296
        0.772218397	     0.740895140
 0
        0.212031497	     1.000000000
 1
        0.212031497	     1.000000000
 0
        0.063900000	     1.000000000
 1
        0.063900000	     1.000000000
 2
        0.800000000	     1.000000000
 Index:  19	 Charge: 6	 Center: 2.151581694	0.651815673	-3.655866050
 0
     3047.524880000	     0.001834737
      457.369518000	     0.014037323
      103.948685000	     0.068842622
       29.210155300	     0.232184443
        9.286662960	     0.467941348
        3.163926960	     0.362311985
 0
        7.868272350	    -0.119332420
        1.881288540	    -0.160854152
        0.544249258	     1.143456438
 1
        7.868272350	     0.068999067
        1.881288540	     0.316423961
        0.544249258	     0.744308291
 0
        0.168714478	     1.000000000
 1
        0.168714478	     1.000000000
 0
        0.043800000	     1.000000000
 1
        0.043800000	     1.000000000
 2
        0.800000000	     1.000000000
 Index:  20	 Charge: 1	 Center: 2.618922303	-0.591008066	-5.215166003
 0
       18.731136960	     0.033494604
        2.825394365	     0.234726954
        0.640121692	     0.813757326
 0
        0.161277759	     1.000000000
 1
        1.100000000	     1.000000000
 Index:  21	 Charge: 6	 Center: -0.122707476	1.781085770	-3.451737834
 0
     3047.524880000	     0.001834737
      457.369518000	     0.014037323
      103.948685000	     0.068842622
       29.210155300	     0.232184443
        9.286662960	     0.467941348
        3.163926960	     0.362311985
 0
        7.868272350	    -0.119332420
        1.881288540	    -0.160854152
        0.544249258	     1.143456438
 1
        7.868272350	     0.068999067
        1.881288540	     0.316423961
        0.544249258	     0.744308291
 0
        0.168714478	     1.000000000
 1
        0.168714478	     1.000000000
 0
        0.043800000	     1.000000000
 1
        0.043800000	     1.000000000
 2
        0.800000000	     1.000000000
 Index:  22	 Charge: 1	 Center: -1.591886390	1.495351621	-4.840977554
 0
       18.731136960	     0.033494604
        2.825394365	     0.234726954
        0.640121692	     0.813757326
 0
        0.161277759	     1.000000000
 1
        1.100000000	     1.000000000
 Index:  23	 Charge: 6	 Center: -0.696003139	3.267451743	-1.238554848
 0
     3047.524880000	     0.001834737
      457.369518000	     0.014037323
      103.948685000	     0.068842622
       29.210155300	     0.232184443
        9.286662960	     0.467941348
        3.163926960	     0.362311985
 0
        7.868272350	    -0.119332420
        1.881288540	    -0.160854152
        0.544249258	     1.143456438
 1
        7.868272350	     0.068999067
        1.881288540	     0.316423961
        0.544249258	     0.744308291
 0
        0.168714478	     1.000000000
 1
        0.168714478	     1.000000000
 0
        0.043800000	     1.000000000
 1
        0.043800000	     1.000000000
 2
        0.800000000	     1.000000000
 Index:  24	 Charge: 8	 Center: -2.771183206	4.255799293	-0.829153242
 0
     5484.671660000	     0.001831074
      825.234946000	     0.013950172
      188.046958000	     0.068445078
       52.964500000	     0.232714336
       16.897570400	     0.470192898
        5.799635340	     0.358520853
 0
       15.539616250	    -0.110777550
        3.599933586	    -0.148026263
        1.013761750	     1.130767015
 1
       15.539616250	     0.070874268
        3.599933586	     0.339752839
        1.013761750	     0.727158577
 0
        0.270005823	     1.000000000
 1
        0.270005823	     1.000000000
 0
        0.084500000	     1.000000000
 1
        0.084500000	     1.000000000
 2
        0.800000000	     1.000000000
 Index:  25	 Charge: 7	 Center: 1.267076484	3.512074900	0.499764530
 0
     4173.511460000	     0.001834772
      627.457911000	     0.013994627
      142.902093000	     0.068586552
       40.234329300	     0.232240873
       12.820212900	     0.469069948
        4.390437010	     0.360455199
 0
       11.626361860	    -0.114961182
        2.716279807	    -0.169117479
        0.772218397	     1.145851947
 1
       11.626361860	     0.067579744
        2.716279807	     0.323907296
        0.772218397	     0.740895140
 0
        0.212031497	     1.000000000
 1
        0.212031497	     1.000000000
 0
        0.063900000	     1.000000000
 1
        0.063900000	     1.000000000
 2
        0.800000000	     1.000000000
 Index:  26	 Charge: 6	 Center: 0.854086288	4.923919523	2.844531036
 0
     3047.524880000	     0.001834737
      457.369518000	     0.014037323
      103.948685000	     0.068842622
       29.210155300	     0.232184443
        9.286662960	     0.467941348
        3.163926960	     0.362311985
 0
        7.868272350	    -0.119332420
        1.881288540	    -0.160854152
        0.544249258	     1.143456438
 1
        7.868272350	     0.068999067
        1.881288540	     0.316423961
        0.544249258	     0.744308291
 0
        0.168714478	     1.000000000
 1
        0.168714478	     1.000000000
 0
        0.043800000	     1.000000000
 1
        0.043800000	     1.000000000
 2
        0.800000000	     1.000000000
 Index:  27	 Charge: 1	 Center: 2.302276014	6.376412155	3.039210621
 0
       18.731136960	     0.033494604
        2.825394365	     0.234726954
        0.640121692	     0.813757326
 0
        0.161277759	     1.000000000
 1
        1.100000000	     1.000000000
 Index:  28	 Charge: 1	 Center: -1.016999578	5.764420571	2.747295178
 0
       18.731136960	     0.033494604
        2.825394365	     0.234726954
        0.640121692	     0.813757326
 0
        0.161277759	     1.000000000
 1
        1.100000000	     1.000000000
 Index:  29	 Charge: 1	 Center: 0.964629598	3.620932573	4.439907750
 0
       18.731136960	     0.033494604
        2.825394365	     0.234726954
        0.640121692	     0.813757326
 0
        0.161277759	     1.000000000
 1
        1.100000000	     1.000000000
 Index:  30	 Charge: 6	 Center: 3.647052368	2.427440134	0.241781009
 0
     3047.524880000	     0.001834737
      457.369518000	     0.014037323
      103.948685000	     0.068842622
       29.210155300	     0.232184443
        9.286662960	     0.467941348
        3.163926960	     0.362311985
 0
        7.868272350	    -0.119332420
        1.881288540	    -0.160854152
        0.544249258	     1.143456438
 1
        7.868272350	     0.068999067
        1.881288540	     0.316423961
        0.544249258	     0.744308291
 0
        0.168714478	     1.000000000
 1
        0.168714478	     1.000000000
 0
        0.043800000	     1.000000000
 1
        0.043800000	     1.000000000
 2
        0.800000000	     1.000000000
 Index:  31	 Charge: 8	 Center: 5.303136534	2.751802175	1.810387863
 0
     5484.671660000	     0.001831074
      825.234946000	     0.013950172
      188.046958000	     0.068445078
       52.964500000	     0.232714336
       16.897570400	     0.470192898
        5.799635340	     0.358520853
 0
       15.539616250	    -0.110777550
        3.599933586	    -0.148026263
        1.013761750	     1.130767015
 1
       15.539616250	     0.070874268
        3.599933586	     0.339752839
        1.013761750	     0.727158577
 0
        0.270005823	     1.000000000
 1
        0.270005823	     1.000000000
 0
        0.084500000	     1.000000000
 1
        0.084500000	     1.000000000
 2
        0.800000000	     1.000000000
 Index:  32	 Charge: 6	 Center: 6.416466790	-0.387732117	-2.167532872
 0
     3047.524880000	     0.001834737
      457.369518000	     0.014037323
      103.948685000	     0.068842622
       29.210155300	     0.232184443
        9.286662960	     0.467941348
        3.163926960	     0.362311985
 0
        7.868272350	    -0.119332420
        1.881288540	    -0.160854152
        0.544249258	     1.143456438
 1
        7.868272350	     0.068999067
        1.881288540	     0.316423961
        0.544249258	     0.744308291
 0
        0.168714478	     1.000000000
 1
        0.168714478	     1.000000000
 0
        0.043800000	     1.000000000
 1
        0.043800000	     1.000000000
 2
        0.800000000	     1.000000000
 Index:  33	 Charge: 1	 Center: 7.678994704	0.702860955	-3.385351756
 0
       18.731136960	     0.033494604
        2.825394365	     0.234726954
        0.640121692	     0.813757326
 0
        0.161277759	     1.000000000
 1
        1.100000000	     1.000000000
 Index:  34	 Charge: 1	 Center: 7.274462922	-0.564166396	-0.308025358
 0
       18.731136960	     0.033494604
        2.825394365	     0.234726954
        0.640121692	     0.813757326
 0
        0.161277759	     1.000000000
 1
        1.100000000	     1.000000000
 Index:  35	 Charge: 1	 Center: 6.062205503	-2.260488501	-2.954072790
 0
       18.731136960	     0.033494604
        2.825394365	     0.234726954
        0.640121692	     0.813757326
 0
        0.161277759	     1.000000000
 1
        1.100000000	     1.000000000
 Index:  36	 Charge: 8	 Center: -6.710848326	1.800523493	-3.217895565
 0
     5484.671660000	     0.001831074
      825.234946000	     0.013950172
      188.046958000	     0.068445078
       52.964500000	     0.232714336
       16.897570400	     0.470192898
        5.799635340	     0.358520853
 0
       15.539616250	    -0.110777550
        3.599933586	    -0.148026263
        1.013761750	     1.130767015
 1
       15.539616250	     0.070874268
        3.599933586	     0.339752839
        1.013761750	     0.727158577
 0
        0.270005823	     1.000000000
 1
        0.270005823	     1.000000000
 0
        0.084500000	     1.000000000
 1
        0.084500000	     1.000000000
 2
        0.800000000	     1.000000000
 Index:  37	 Charge: 1	 Center: -7.810905146	2.900345987	-4.148328679
 0
       18.731136960	     0.033494604
        2.825394365	     0.234726954
        0.640121692	     0.813757326
 0
        0.161277759	     1.000000000
 1
        1.100000000	     1.000000000
 Index:  38	 Charge: 1	 Center: -5.431675705	2.883311996	-2.439430447
 0
       18.731136960	     0.033494604
        2.825394365	     0.234726954
        0.640121692	     0.813757326
 0
        0.161277759	     1.000000000
 1
        1.100000000	     1.000000000
~~~~~~~~~~~~~~~~~~~~~~~~~~~~~~~~~~~~~~~~~~~~~~~~~~~~~~~~~~~~~~~~~~~~~~~~~~~~~~~~~~~~~~~~~~~~~~~~~~~~
~~~~~~~~~~~~~~~~~~~~~~~~~~~~~~~~~~~~~~~~~~~~~~~~~~~~~~~~~~~~~~~~~~~~~~~~~~~~~~~~~~~~~~~~~~~~~~~~~~~~
Occupation Module:
 
Aufbau occupation number model.
++++++++++++++++++++++++++++++++++++++++++++++++++++++++++++++++++++++++++++++++++++++++++++++++++++
              Total number of electrons: 158
                Total electronic charge: 0
                                         alpha
        Total number of basis functions: 468  
      Total number of occupied orbitals: 79   
       Total number of virtual orbitals: 389  
         Number of frozen core orbitals: 0    
     Number of active occupied orbitals: 79   
      Number of active virtual orbitals: 389  
              Number of active orbitals: 468  
      Number of electrons for each spin: 79   
~~~~~~~~~~~~~~~~~~~~~~~~~~~~~~~~~~~~~~~~~~~~~~~~~~~~~~~~~~~~~~~~~~~~~~~~~~~~~~~~~~~~~~~~~~~~~~~~~~~~

!WARNING! basis1:None option is not active in cd-eri module

!WARNING! symmetry:True option is not active in cd-eri module

~~~~~~~~~~~~~~~~~~~~~~~~~~~~~~~~~~~~~~~~~~~~~~~~~~~~~~~~~~~~~~~~~~~~~~~~~~~~~~~~~~~~~~~~~~~~~~~~~~~~
Computing cholesky decomposed ERI:
NBASIS:        468
CD_THRESH:     0.0001
CD_BETA:       15
computing ...
	 finished!
CD_ERI_SHAPE:    (2479, 468, 468)
CD_ERI_SIZE:     542960496
CD_ERI_BYTES:    4343683968 (4142.46 MiB)
CD_ERI_SPARSITY: 10.25 %
~~~~~~~~~~~~~~~~~~~~~~~~~~~~~~~~~~~~~~~~~~~~~~~~~~~~~~~~~~~~~~~~~~~~~~~~~~~~~~~~~~~~~~~~~~~~~~~~~~~~
~~~~~~~~~~~~~~~~~~~~~~~~~~~~~~~~~~~~~~~~~~~~~~~~~~~~~~~~~~~~~~~~~~~~~~~~~~~~~~~~~~~~~~~~~~~~~~~~~~~~
Performing a core Hamiltonian guess.

~~~~~~~~~~~~~~~~~~~~~~~~~~~~~~~~~~~~~~~~~~~~~~~~~~~~~~~~~~~~~~~~~~~~~~~~~~~~~~~~~~~~~~~~~~~~~~~~~~~~
Starting restricted closed-shell CDIIS-SCF
~~~~~~~~~~~~~~~~~~~~~~~~~~~~~~~~~~~~~~~~~~~~~~~~~~~~~~~~~~~~~~~~~~~~~~~~~~~~~~~~~~~~~~~~~~~~~~~~~~~~
Iter         Error        CN         Last nv Method          Energy       Change
~~~~~~~~~~~~~~~~~~~~~~~~~~~~~~~~~~~~~~~~~~~~~~~~~~~~~~~~~~~~~~~~~~~~~~~~~~~~~~~~~~~~~~~~~~~~~~~~~~~~
   0      2.04564e+01     1  
   0      2.07075e+01     2  
   0                  1.106e+00   0.49418  2 C  
   1      2.30052e+01     3  
   1                  1.505e+00   0.30051  3 C  
   2      1.93631e+01     4  
   2                  1.799e+00   0.28443  4 C  
   3      1.09766e+01     5  
   3                  6.136e+00   0.44915  5 C  
   4      1.09855e+01     6  
   4                  7.882e+00   0.32460  6 C  
   5      3.46805e+00     6  
   5                  6.101e+01   0.83475  6 C  
   6      3.08121e+00     6  
   6                  1.565e+02   0.49230  6 C  
   7      5.26309e-01     6  
   7                  1.562e+03   0.89268  6 C  
   8      1.79703e-01     6  
   8                  7.044e+03   0.85755  6 C  
   9      6.54093e-02     6  
   9                  3.901e+04   0.97247  6 C  
  10      3.40423e-02     6  
  10                  3.128e+04   0.96024  6 C  
  11      1.29847e-02     6  
  11                  1.567e+05   1.15100  6 C  
  12      5.04920e-03     6  
  12                  2.485e+04   0.93414  6 C  
  13      1.89051e-03     6  
  13                  1.673e+04   0.96645  6 C  
  14      7.81594e-04     6  
  14                  9.529e+03   0.82916  6 C  
  15      3.96513e-04     6  
  15                  1.922e+04   1.01473  6 C  
  16      1.42059e-04     6  
  16                  1.370e+04   0.90166  6 C  
  17      6.31672e-05     6  
  17                  1.461e+04   0.95356  6 C  
  18      2.30506e-05     6  
  18                  9.404e+03   0.92407  6 C  
  19      1.18520e-05     6  
  19                  8.703e+03   0.93483  6 C  
  20      5.65181e-06     6  
  20                  9.540e+03   0.95150  6 C  
  21      2.47063e-06     6  
  21                  5.640e+03   0.90993  6 C  
  22      1.29114e-06     6  
  22                  5.501e+03   0.96579  6 C  
  23      5.25792e-07     6  
  23                  3.419e+03   0.83866  6 C  
  24      2.45674e-07     6  
  24                  5.037e+03   0.95602  6 C  
  25      1.00903e-07     6  
  25                  5.065e+03   0.81627  6 C  
  26      4.49261e-08     6  
  26                  5.687e+03   0.89828  6 C  
  27      2.05605e-08     6  
  27                  7.225e+03   0.82030  6 C  
  28      8.29014e-09 (converged)

Contributions to the energy:
~~~~~~~~~~~~~~~~~~~~~~~~~~~~~~~~~~~~~~~~~~~~~~~~~~~~~~~~~~~~~~~~~~~~~~~~~~~~~~~~~~~~~~~~~~~~~~~~~~~~
                          term           Value
~~~~~~~~~~~~~~~~~~~~~~~~~~~~~~~~~~~~~~~~~~~~~~~~~~~~~~~~~~~~~~~~~~~~~~~~~~~~~~~~~~~~~~~~~~~~~~~~~~~~
                            ne   -6370.180537041457
                           kin    1055.343218652182
                       hartree    2448.351924607917
                          x_hf    -136.525140444077
                      external    1945.869522000932
                         total   -1057.141012224503
~~~~~~~~~~~~~~~~~~~~~~~~~~~~~~~~~~~~~~~~~~~~~~~~~~~~~~~~~~~~~~~~~~~~~~~~~~~~~~~~~~~~~~~~~~~~~~~~~~~~
Print orbital information:
~~~~~~~~~~~~~~~~~~~~~~~~~~~~~~~~~~~~~~~~~~~~~~~~~~~~~~~~~~~~~~~~~~~~~~~~~~~~~~~~~~~~~~~~~~~~~~~~~~~~
               orb_index        Energy[E_h]     Energy[eV]
		   0     	      -20.5632896     -559.556
		   1     	      -20.5610106     -559.494
		   2     	      -20.5566648     -559.375
		   3     	      -20.5505395     -559.209
		   4     	      -20.5481765     -559.144
		   5     	      -15.6494719     -425.844
		   6     	      -15.6409817     -425.613
		   7     	      -15.6401747     -425.591
		   8     	      -15.6323345     -425.377
		   9     	      -11.4202279     -310.760
		  10     	      -11.4120762     -310.538
		  11     	      -11.3936040     -310.036
		  12     	      -11.3802147     -309.671
		  13     	      -11.3382916     -308.531
		  14     	      -11.3251062     -308.172
		  15     	      -11.2822351     -307.005
		  16     	      -11.2715226     -306.714
		  17     	      -11.2621521     -306.459
		  18     	      -11.2606233     -306.417
		  19     	      -11.2527687     -306.203
		  20     	      -11.2411241     -305.887
		  21     	       -1.4423298      -39.248
		  22     	       -1.4335098      -39.008
		  23     	       -1.4079834      -38.313
		  24     	       -1.3959193      -37.985
		  25     	       -1.3395525      -36.451
		  26     	       -1.3183402      -35.874
		  27     	       -1.3078240      -35.588
		  28     	       -1.2667976      -34.471
		  29     	       -1.2577950      -34.226
		  30     	       -1.0975527      -29.866
		  31     	       -1.0849324      -29.523
		  32     	       -0.9985996      -27.173
		  33     	       -0.9925782      -27.009
		  34     	       -0.9767036      -26.577
		  35     	       -0.9656446      -26.277
		  36     	       -0.8933694      -24.310
		  37     	       -0.8852842      -24.090
		  38     	       -0.8799499      -23.945
		  39     	       -0.8687230      -23.639
		  40     	       -0.7776291      -21.160
		  41     	       -0.7652762      -20.824
		  42     	       -0.7274252      -19.794
		  43     	       -0.7205204      -19.606
		  44     	       -0.7171760      -19.515
		  45     	       -0.7073680      -19.248
		  46     	       -0.6799824      -18.503
		  47     	       -0.6746872      -18.359
		  48     	       -0.6740551      -18.342
		  49     	       -0.6513809      -17.725
		  50     	       -0.6494932      -17.674
		  51     	       -0.6441547      -17.528
		  52     	       -0.6425473      -17.485
		  53     	       -0.6359102      -17.304
		  54     	       -0.6225141      -16.939
		  55     	       -0.6142743      -16.715
		  56     	       -0.6053328      -16.472
		  57     	       -0.6036727      -16.427
		  58     	       -0.5919082      -16.107
		  59     	       -0.5757699      -15.667
		  60     	       -0.5703024      -15.519
		  61     	       -0.5675558      -15.444
		  62     	       -0.5632394      -15.327
		  63     	       -0.5556573      -15.120
		  64     	       -0.5541822      -15.080
		  65     	       -0.5520585      -15.022
		  66     	       -0.5461337      -14.861
		  67     	       -0.5430814      -14.778
		  68     	       -0.4977449      -13.544
		  69     	       -0.4916481      -13.378
		  70     	       -0.4840045      -13.170
		  71     	       -0.4785038      -13.021
		  72     	       -0.4714968      -12.830
		  73     	       -0.4564835      -12.422
		  74     	       -0.4435682      -12.070
		  75     	       -0.4238306      -11.533
		  76     	       -0.4102735      -11.164
		  77     	       -0.3634416       -9.890
		  78 HOMO	       -0.3416116       -9.296
		  79 LUMO	        0.0580764        1.580
		  80     	        0.0674161        1.834
		  81     	        0.0721226        1.963
		  82     	        0.0728062        1.981
		  83     	        0.0788277        2.145
		  84     	        0.0829371        2.257
		  85     	        0.0865424        2.355
		  86     	        0.0905794        2.465
		  87     	        0.0950279        2.586
		  88     	        0.0968842        2.636
		  89     	        0.1074581        2.924
		  90     	        0.1118249        3.043
		  91     	        0.1184235        3.222
		  92     	        0.1225115        3.334
		  93     	        0.1263471        3.438
		  94     	        0.1341360        3.650
		  95     	        0.1366205        3.718
		  96     	        0.1410658        3.839
		  97     	        0.1509437        4.107
		  98     	        0.1537471        4.184
		  99     	        0.1576728        4.290
		 100     	        0.1614236        4.393
		 101     	        0.1652252        4.496
		 102     	        0.1690202        4.599
		 103     	        0.1719633        4.679
		 104     	        0.1788929        4.868
		 105     	        0.1822890        4.960
		 106     	        0.1830693        4.982
		 107     	        0.1854522        5.046
		 108     	        0.1923340        5.234
		 109     	        0.1987762        5.409
		 110     	        0.2079730        5.659
		 111     	        0.2114532        5.754
		 112     	        0.2153368        5.860
		 113     	        0.2198361        5.982
		 114     	        0.2248573        6.119
		 115     	        0.2260883        6.152
		 116     	        0.2287439        6.224
		 117     	        0.2385886        6.492
		 118     	        0.2431582        6.617
		 119     	        0.2442447        6.646
		 120     	        0.2486965        6.767
		 121     	        0.2547564        6.932
		 122     	        0.2572755        7.001
		 123     	        0.2600919        7.077
		 124     	        0.2624148        7.141
		 125     	        0.2678219        7.288
		 126     	        0.2788931        7.589
		 127     	        0.2825683        7.689
		 128     	        0.2865932        7.799
		 129     	        0.2910888        7.921
		 130     	        0.2960736        8.057
		 131     	        0.3113556        8.472
		 132     	        0.3121114        8.493
		 133     	        0.3140576        8.546
		 134     	        0.3158263        8.594
		 135     	        0.3225507        8.777
		 136     	        0.3307997        9.002
		 137     	        0.3355936        9.132
		 138     	        0.3431928        9.339
		 139     	        0.3455021        9.402
		 140     	        0.3540247        9.634
		 141     	        0.3566993        9.706
		 142     	        0.3624124        9.862
		 143     	        0.3665040        9.973
		 144     	        0.3670698        9.988
		 145     	        0.3725135       10.137
		 146     	        0.3764813       10.245
		 147     	        0.3836902       10.441
		 148     	        0.3877997       10.553
		 149     	        0.3880991       10.561
		 150     	        0.3979534       10.829
		 151     	        0.3987107       10.849
		 152     	        0.4042282       11.000
		 153     	        0.4065030       11.062
		 154     	        0.4126372       11.228
		 155     	        0.4190186       11.402
		 156     	        0.4268970       11.616
		 157     	        0.4328718       11.779
		 158     	        0.4345432       11.825
		 159     	        0.4373401       11.901
		 160     	        0.4428854       12.052
		 161     	        0.4461658       12.141
		 162     	        0.4480217       12.191
		 163     	        0.4526925       12.318
		 164     	        0.4566933       12.427
		 165     	        0.4591442       12.494
		 166     	        0.4620881       12.574
		 167     	        0.4655319       12.668
		 168     	        0.4712470       12.823
		 169     	        0.4762918       12.961
		 170     	        0.4798552       13.058
		 171     	        0.4819516       13.115
		 172     	        0.4860864       13.227
		 173     	        0.4907601       13.354
		 174     	        0.4972358       13.530
		 175     	        0.5028421       13.683
		 176     	        0.5108227       13.900
		 177     	        0.5142384       13.993
		 178     	        0.5175099       14.082
		 179     	        0.5217189       14.197
		 180     	        0.5258075       14.308
		 181     	        0.5308593       14.445
		 182     	        0.5356579       14.576
		 183     	        0.5409858       14.721
		 184     	        0.5482941       14.920
		 185     	        0.5536199       15.065
		 186     	        0.5672405       15.435
		 187     	        0.5697039       15.502
		 188     	        0.5806199       15.799
		 189     	        0.5920025       16.109
		 190     	        0.5978144       16.267
		 191     	        0.6020559       16.383
		 192     	        0.6072130       16.523
		 193     	        0.6266345       17.052
		 194     	        0.6481449       17.637
		 195     	        0.6518751       17.738
		 196     	        0.6616013       18.003
		 197     	        0.6635300       18.056
		 198     	        0.6706687       18.250
		 199     	        0.6845283       18.627
		 200     	        0.7229453       19.672
		 201     	        0.7688745       20.922
		 202     	        0.7749264       21.087
		 203     	        0.7800967       21.228
		 204     	        0.7864841       21.401
		 205     	        0.7947854       21.627
		 206     	        0.8044096       21.889
		 207     	        0.8935069       24.314
		 208     	        0.9248170       25.166
		 209     	        0.9296754       25.298
		 210     	        0.9343485       25.425
		 211     	        0.9407225       25.598
		 212     	        0.9574625       26.054
		 213     	        0.9667991       26.308
		 214     	        0.9743753       26.514
		 215     	        0.9861880       26.836
		 216     	        0.9907609       26.960
		 217     	        0.9982677       27.164
		 218     	        1.0107427       27.504
		 219     	        1.0202204       27.762
		 220     	        1.0284707       27.986
		 221     	        1.0356114       28.180
		 222     	        1.0455664       28.451
		 223     	        1.0534442       28.666
		 224     	        1.0559598       28.734
		 225     	        1.0662258       29.013
		 226     	        1.0770354       29.308
		 227     	        1.0851166       29.528
		 228     	        1.0927828       29.736
		 229     	        1.1110805       30.234
		 230     	        1.1209899       30.504
		 231     	        1.1245939       30.602
		 232     	        1.1468046       31.206
		 233     	        1.1516391       31.338
		 234     	        1.1546656       31.420
		 235     	        1.1652243       31.707
		 236     	        1.1754666       31.986
		 237     	        1.1842475       32.225
		 238     	        1.1881593       32.331
		 239     	        1.1978346       32.595
		 240     	        1.2009995       32.681
		 241     	        1.2095148       32.913
		 242     	        1.2207733       33.219
		 243     	        1.2294965       33.456
		 244     	        1.2357577       33.627
		 245     	        1.2427971       33.818
		 246     	        1.2551422       34.154
		 247     	        1.2582837       34.240
		 248     	        1.2649137       34.420
		 249     	        1.2792013       34.809
		 250     	        1.2835306       34.927
		 251     	        1.2885803       35.064
		 252     	        1.2985933       35.337
		 253     	        1.3089481       35.618
		 254     	        1.3246712       36.046
		 255     	        1.3289423       36.162
		 256     	        1.3386155       36.426
		 257     	        1.3594592       36.993
		 258     	        1.3661939       37.176
		 259     	        1.3922097       37.884
		 260     	        1.4004315       38.108
		 261     	        1.4103813       38.378
		 262     	        1.4188946       38.610
		 263     	        1.4258924       38.801
		 264     	        1.4293523       38.895
		 265     	        1.4439878       39.293
		 266     	        1.4471660       39.379
		 267     	        1.4558475       39.616
		 268     	        1.4636553       39.828
		 269     	        1.4691776       39.978
		 270     	        1.4948619       40.677
		 271     	        1.4960399       40.709
		 272     	        1.5135288       41.185
		 273     	        1.5196302       41.351
		 274     	        1.5304036       41.644
		 275     	        1.5375979       41.840
		 276     	        1.5468547       42.092
		 277     	        1.5561214       42.344
		 278     	        1.5671469       42.644
		 279     	        1.5797313       42.987
		 280     	        1.5889615       43.238
		 281     	        1.5953865       43.413
		 282     	        1.6015544       43.581
		 283     	        1.6089121       43.781
		 284     	        1.6189247       44.053
		 285     	        1.6257527       44.239
		 286     	        1.6275953       44.289
		 287     	        1.6350844       44.493
		 288     	        1.6452495       44.770
		 289     	        1.6524359       44.965
		 290     	        1.6609313       45.196
		 291     	        1.6629638       45.252
		 292     	        1.6774830       45.647
		 293     	        1.6815419       45.757
		 294     	        1.6915093       46.028
		 295     	        1.6969336       46.176
		 296     	        1.7012714       46.294
		 297     	        1.7091063       46.507
		 298     	        1.7204320       46.815
		 299     	        1.7336354       47.175
		 300     	        1.7425794       47.418
		 301     	        1.7448977       47.481
		 302     	        1.7604937       47.905
		 303     	        1.7670936       48.085
		 304     	        1.7937799       48.811
		 305     	        1.8084296       49.210
		 306     	        1.8325750       49.867
		 307     	        1.8512340       50.375
		 308     	        1.8529868       50.422
		 309     	        1.8919573       51.483
		 310     	        1.9326467       52.590
		 311     	        1.9428854       52.869
		 312     	        1.9611885       53.367
		 313     	        1.9663451       53.507
		 314     	        1.9749499       53.741
		 315     	        1.9788642       53.848
		 316     	        1.9920907       54.208
		 317     	        2.0039613       54.531
		 318     	        2.0094586       54.680
		 319     	        2.0183077       54.921
		 320     	        2.0250179       55.104
		 321     	        2.0430885       55.595
		 322     	        2.0584063       56.012
		 323     	        2.0638760       56.161
		 324     	        2.0737328       56.429
		 325     	        2.0862701       56.770
		 326     	        2.0957808       57.029
		 327     	        2.1026482       57.216
		 328     	        2.1187293       57.654
		 329     	        2.1212767       57.723
		 330     	        2.1329187       58.040
		 331     	        2.1424335       58.299
		 332     	        2.1551396       58.644
		 333     	        2.1754718       59.198
		 334     	        2.1813714       59.358
		 335     	        2.1961250       59.760
		 336     	        2.1975770       59.799
		 337     	        2.2252718       60.553
		 338     	        2.2343360       60.799
		 339     	        2.2534736       61.320
		 340     	        2.2618034       61.547
		 341     	        2.2705096       61.784
		 342     	        2.2783391       61.997
		 343     	        2.2877581       62.253
		 344     	        2.2948945       62.447
		 345     	        2.2970387       62.506
		 346     	        2.2994384       62.571
		 347     	        2.3101952       62.864
		 348     	        2.3126677       62.931
		 349     	        2.3271645       63.325
		 350     	        2.3304251       63.414
		 351     	        2.3380994       63.623
		 352     	        2.3389336       63.646
		 353     	        2.3445354       63.798
		 354     	        2.3569729       64.136
		 355     	        2.3614327       64.258
		 356     	        2.3747105       64.619
		 357     	        2.3818305       64.813
		 358     	        2.3923806       65.100
		 359     	        2.3973792       65.236
		 360     	        2.4075639       65.513
		 361     	        2.4217379       65.899
		 362     	        2.4340328       66.233
		 363     	        2.4418439       66.446
		 364     	        2.4434254       66.489
		 365     	        2.4560254       66.832
		 366     	        2.4683912       67.168
		 367     	        2.4846340       67.610
		 368     	        2.4863512       67.657
		 369     	        2.5047015       68.156
		 370     	        2.5277995       68.785
		 371     	        2.5300016       68.845
		 372     	        2.5414305       69.156
		 373     	        2.5502812       69.397
		 374     	        2.5583020       69.615
		 375     	        2.5726617       70.006
		 376     	        2.5981802       70.700
		 377     	        2.6124621       71.089
		 378     	        2.6191383       71.270
		 379     	        2.6355964       71.718
		 380     	        2.6403070       71.846
		 381     	        2.6451912       71.979
		 382     	        2.6559654       72.272
		 383     	        2.6712654       72.689
		 384     	        2.6937179       73.300
		 385     	        2.7024525       73.537
		 386     	        2.7253019       74.159
		 387     	        2.7358321       74.446
		 388     	        2.7577780       75.043
		 389     	        2.7701637       75.380
		 390     	        2.7750020       75.512
		 391     	        2.7906179       75.937
		 392     	        2.8047462       76.321
		 393     	        2.8137422       76.566
		 394     	        2.8228724       76.814
		 395     	        2.8287192       76.973
		 396     	        2.8373517       77.208
		 397     	        2.8406507       77.298
		 398     	        2.8451508       77.420
		 399     	        2.8678632       78.039
		 400     	        2.8758357       78.255
		 401     	        2.8966010       78.821
		 402     	        2.9015140       78.954
		 403     	        2.9186823       79.421
		 404     	        2.9273346       79.657
		 405     	        2.9314190       79.768
		 406     	        2.9513706       80.311
		 407     	        2.9684214       80.775
		 408     	        2.9800888       81.092
		 409     	        2.9848400       81.222
		 410     	        2.9869345       81.279
		 411     	        2.9923272       81.425
		 412     	        2.9974208       81.564
		 413     	        3.0029184       81.714
		 414     	        3.0043359       81.752
		 415     	        3.0239416       82.286
		 416     	        3.0285707       82.412
		 417     	        3.0338059       82.554
		 418     	        3.0381520       82.672
		 419     	        3.0697850       83.533
		 420     	        3.0868778       83.998
		 421     	        3.0964932       84.260
		 422     	        3.1034829       84.450
		 423     	        3.1731057       86.345
		 424     	        3.1814968       86.573
		 425     	        3.1858829       86.692
		 426     	        3.1908837       86.828
		 427     	        3.1961260       86.971
		 428     	        3.2137285       87.450
		 429     	        3.2232767       87.710
		 430     	        3.2358434       88.052
		 431     	        3.2391525       88.142
		 432     	        3.2500397       88.438
		 433     	        3.3024952       89.865
		 434     	        3.3273089       90.541
		 435     	        3.3567816       91.343
		 436     	        3.3627509       91.505
		 437     	        3.4023877       92.584
		 438     	        3.4564720       94.055
		 439     	        3.4632165       94.239
		 440     	        3.4931839       95.054
		 441     	        3.4999556       95.239
		 442     	        3.5875321       97.622
		 443     	        3.6066388       98.142
		 444     	        3.6149417       98.368
		 445     	        3.6254896       98.655
		 446     	        3.6359868       98.940
		 447     	        3.6490919       99.297
		 448     	        3.6523271       99.385
		 449     	        3.6609572       99.620
		 450     	        3.6941976      100.524
		 451     	        3.6977743      100.622
		 452     	        3.7053935      100.829
		 453     	        3.7068714      100.869
		 454     	        3.7533679      102.134
		 455     	        3.7751214      102.726
		 456     	        3.8152585      103.818
		 457     	        3.8278555      104.161
		 458     	        3.8441498      104.605
		 459     	        3.8474514      104.694
		 460     	        3.8652288      105.178
		 461     	        3.8696088      105.297
		 462     	        3.8900899      105.855
		 463     	        3.8960716      106.017
		 464     	        3.9101651      106.401
		 465     	        4.0748068      110.881
		 466     	        4.1653652      113.345
		 467     	        4.1694580      113.457
~~~~~~~~~~~~~~~~~~~~~~~~~~~~~~~~~~~~~~~~~~~~~~~~~~~~~~~~~~~~~~~~~~~~~~~~~~~~~~~~~~~~~~~~~~~~~~~~~~~~
~~~~~~~~~~~~~~~~~~~~~~~~~~~~~~~~~~~~~~~~~~~~~~~~~~~~~~~~~~~~~~~~~~~~~~~~~~~~~~~~~~~~~~~~~~~~~~~~~~~~
       HOMO-LUMO gap 		       -0.3996880      -10.876
~~~~~~~~~~~~~~~~~~~~~~~~~~~~~~~~~~~~~~~~~~~~~~~~~~~~~~~~~~~~~~~~~~~~~~~~~~~~~~~~~~~~~~~~~~~~~~~~~~~~
~~~~~~~~~~~~~~~~~~~~~~~~~~~~~~~~~~~~~~~~~~~~~~~~~~~~~~~~~~~~~~~~~~~~~~~~~~~~~~~~~~~~~~~~~~~~~~~~~~~~
 
 
====================================================================================================
 
RCC module
 
~~~~~~~~~~~~~~~~~~~~~~~~~~~~~~~~~~~~~~~~~~~~~~~~~~~~~~~~~~~~~~~~~~~~~~~~~~~~~~~~~~~~~~~~~~~~~~~~~~~~
PARAMETERS
Wave function model            RCCSD
Full name of model             Restricted Coupled Cluster Singles Doubles
Cluster operator               T1 + T2
Total number of electrons      158
Total number of electron pairs 79
Total number of orbitals       468
Number of active orbitals      468
Number of core orbitals        0
Number of active occupied      79
Number of active virtual       389
Initial guess                  mp2
Solver                         pbqn
Optimization thresholds:
     energy threshold          1e-06
     residual threshold        1e-05
Maximum number of iterations   4
Tensor contraction engine      optimal
....................................................................................................
Performing an MP2 calculations for an initial guess.
Resuming CC calculation.
~~~~~~~~~~~~~~~~~~~~~~~~~~~~~~~~~~~~~~~~~~~~~~~~~~~~~~~~~~~~~~~~~~~~~~~~~~~~~~~~~~~~~~~~~~~~~~~~~~~~
~~~~~~~~~~~~~~~~~~~~~~~~~~~~~~~~~~~~~~~~~~~~~~~~~~~~~~~~~~~~~~~~~~~~~~~~~~~~~~~~~~~~~~~~~~~~~~~~~~~~
Entering perturbation-based quasi-Newton solver
~~~~~~~~~~~~~~~~~~~~~~~~~~~~~~~~~~~~~~~~~~~~~~~~~~~~~~~~~~~~~~~~~~~~~~~~~~~~~~~~~~~~~~~~~~~~~~~~~~~~
OPTIMIZATION PARAMETERS:
Optimization thresholds:
  wfn amplitudes:    1.00e-05
  energy:            1.00e-06
  maxiter:             4
DIIS:
  max vectors:       2
  start:             0
  reset:             False
~~~~~~~~~~~~~~~~~~~~~~~~~~~~~~~~~~~~~~~~~~~~~~~~~~~~~~~~~~~~~~~~~~~~~~~~~~~~~~~~~~~~~~~~~~~~~~~~~~~~
Computing Jacobian approximation for Quasi-Newton solver.

  Iter     Total energy        Diff    Corr. energy  |Residual|    max(Residual)         Time
     1 -1060.3793400773    1.06e+03   -3.2383278528    1.74e-01         2.54e-02        5861.4715
     2 -1060.4846209911    1.05e-01   -3.3436087666    5.59e-02         3.22e-03        5823.6380
     3 -1060.4808140638   -3.81e-03   -3.3398018393    3.70e-02         7.81e-03        5693.1600
     4 -1060.4888035692    7.99e-03   -3.3477913447    1.40e-02         2.61e-03        5778.7575
~~~~~~~~~~~~~~~~~~~~~~~~~~~~~~~~~~~~~~~~~~~~~~~~~~~~~~~~~~~~~~~~~~~~~~~~~~~~~~~~~~~~~~~~~~~~~~~~~~~~
   Quasi-Netwon NOT converged
====================================================================================================
 

!WARNING! Program terminated. Amplitudes did not converge.

 
----------------------------------------------------------------------------------------------------
RCCSD energy
Total energy            -1060.48880357 a.u.
Reference determinant   -1057.14101222 a.u.
Correlation energy         -3.34779134 a.u.
Singles                     0.00236406 a.u.
Doubles                    -3.35015541 a.u.
----------------------------------------------------------------------------------------------------
 
Leading double excitation amplitudes

    amplitude   i   j  ->   a   b

    -0.021023  78  78  ->  84  84
    -0.014861  69  69  -> 276 276
    -0.013932  70  70  ->  84  84
    -0.012579  79  79  ->  88  88
    -0.011622  69  69  -> 314 314
    -0.011109  78  79  ->  84  84
    -0.011109  79  78  ->  84  84
     0.009960  70  78  ->  84  84
     0.009960  78  70  ->  84  84
    -0.009541  79  79  ->  84  84
    -0.009478  79  79  ->  92  88
    -0.009478  79  79  ->  88  92
    -0.009296  76  76  ->  84  84
     0.008886  78  78  ->  89  84
     0.008886  78  78  ->  84  89
     0.008832  79  79  ->  85  88
     0.008832  79  79  ->  88  85
    -0.008456  78  78  -> 101 101
    -0.008134  78  78  -> 131  84
    -0.008134  78  78  ->  84 131
----------------------------------------------------------------------------------------------------

Leading single excitation amplitudes

    amplitude   i  ->   a

     0.033255  70  ->  84
    -0.025681  71  ->  88
    -0.020768  71  ->  92
     0.019311  68  -> 102
     0.016797  60  -> 101
     0.016567  68  ->  98
     0.015832  71  ->  85
    -0.015455  68  -> 100
     0.015420  65  -> 100
    -0.015410  68  -> 101
    -0.014917  71  ->  95
     0.014098  65  ->  99
    -0.014093  71  ->  90
     0.013974  46  -> 131
    -0.013735  70  ->  89
     0.013484  65  ->  84
     0.013450  67  -> 100
     0.013341  67  ->  99
    -0.013009  68  -> 107
     0.012972  72  -> 170
----------------------------------------------------------------------------------------------------
T1 diagnostic: 0.014158
23645.759593248367
++++++++++++++++++++++++++++++++++++++++++++++++++++++++++++++++++++++++++++++++++++++++++++++++++++

Please, cite the following references:
~~~~~~~~~~~~~~~~~~~~~~~~~~~~~~~~~~~~~~~~~~~~~~~~~~~~~~~~~~~~~~~~~~~~~~~~~~~~~~~~~~~~~~~~~~~~~~~~~~~~

 * For the commutator DIIS SCF algorithm
   - Pulay, P.; Chem. Phys. Lett. 73, 393--398 (1980);
     http://dx.doi.org/10.1016/0009-2614(80)80396-4

 * For the pCCD method
   - Boguslawski, K.; Tecmer, P.; Ayers, P. W.; Bultinck, P.; De Baerdemacker, S.; Van Neck, D.;
     Phys. Rev. B 89, 201106(R) (2014); http://dx.doi.org/10.1103/PhysRevB.89.201106

   - Boguslawski, K.; Tecmer, P.; Ayers, P. W.; Bultinck, P.; De Baerdemacker, S.; Van Neck, D.; J.
     Chem. Theory Comput. 10, 4873--4882 (2014); http://dx.doi.org/10.1021/ct500759q

 * For the use of the Libint library
   - A library for the evaluation of molecular integrals of many-body operators over Gaussian
     functions E. F. Valeev; (2019) ; http://libint.valeyev.net/

~~~~~~~~~~~~~~~~~~~~~~~~~~~~~~~~~~~~~~~~~~~~~~~~~~~~~~~~~~~~~~~~~~~~~~~~~~~~~~~~~~~~~~~~~~~~~~~~~~~~
Details can be found in the file
/home/maximiliankriebel/software/mypybest/oneapi2023.1/lib/python3.9/site-packages/pybest/data/refer
ences.bib

++++++++++++++++++++++++++++++++++++++++++++++++++++++++++++++++++++++++++++++++++++++++++++++++++++

User:            maximiliankriebel
Machine info:    Linux tc09 3.10.0-1160.90.1.el7.x86_64 #1 SMP Thu May 4 15:21:22 UTC 2023 x86_64
Time:            2023-12-14T06:43:23.238662
Python version:  3.9.16 (main, Feb 22 2023, 01:57:33) [GCC 11.2.0]
PyBEST version:  1.4.0.dev63+ga9a7d55.d20231123
Current Dir:     /home/maximiliankriebel/gpu_tests
Command line:    test_run_mu2_h2o.py
PyBEST module:   /home/maximiliankriebel/software/mypybest/oneapi2023.1/lib/python3.9/site-packages/
                 pybest/log.py

Overview of CPU time usage.
~~~~~~~~~~~~~~~~~~~~~~~~~~~~~~~~~~~~~~~~~~~~~~~~~~~~~~~~~~~~~~~~~~~~~~~~~~~~~~~~~~~~~~~~~~~~~~~~~~~~
Label                    Total     Own
~~~~~~~~~~~~~~~~~~~~~~~~~~~~~~~~~~~~~~~~~~~~~~~~~~~~~~~~~~~~~~~~~~~~~~~~~~~~~~~~~~~~~~~~~~~~~~~~~~~~
DIIS                      9.1      9.1                                                              
Energy RCCSD            753.2    753.2 WW                                                           
Epsilon                   6.3      6.3                                                              
Fockmatrix               17.9     17.9                                                              
Index Trans               9.7      9.7                                                              
Initial Guess             0.0      0.0                                                              
IntsCD-ERI               94.1     94.1                                                              
IntsKin                   0.0      0.0                                                              
IntsNuc                   0.7      0.7                                                              
IntsNucNuc                0.0      0.0                                                              
IntsOlp                   0.0      0.0                                                              
Jacobian RCCSD           11.2      8.1                                                              
PBQN                  23171.3    469.2 W                                                            
RCCSD: MP2 guess          9.2      6.1                                                              
ReadBasisSet              0.0      0.0                                                              
SCF                     138.9    138.9                                                              
Total                 23646.3    147.4                                                              
VecFct RCCSD          21985.6  21985.6 WWWWWWWWWWWWWWWWWWWWWWWWWWWWWWWWWWWWWWWWWWWWWWWWWWWWWWWWWWWWW
~~~~~~~~~~~~~~~~~~~~~~~~~~~~~~~~~~~~~~~~~~~~~~~~~~~~~~~~~~~~~~~~~~~~~~~~~~~~~~~~~~~~~~~~~~~~~~~~~~~~
  CPU user time  :  202844.79
  CPU sysem time :   10852.32
  Page swaps     :       0
~~~~~~~~~~~~~~~~~~~~~~~~~~~~~~~~~~~~~~~~~~~~~~~~~~~~~~~~~~~~~~~~~~~~~~~~~~~~~~~~~~~~~~~~~~~~~~~~~~~~

====================================================================================================

@@@@@@@@@@@@@@@@@@@@@@@@@@@@@@@@@@@@@@@@@@@@@@@@@@@@@@@@@@@@@@@@@@@@@@@@@@@@@@@@@@@@@@@@@@@@@@@@@@@@
@@@@@@@@@@@@@@@@@@@@@@@@@@@@@@@@@@@@@@@@@@@@@@@@@@@@@@@@@@@@@@@@@@@@@@@@@@@@@@@@@@@@@@@@@@@@@@@@@@@@
@@@@@@@@@@@@@@@@@@@@@@@@@@@@@@@@@@@@@@@@@@/             @@@@@@@@@@@@@@@@@@@@@@@@@@@@@@@@@@@@@@@@@@@@
@@@@@@@@@@@@@@@@@@@@@@@@@@@@@@@@@@@@@@                    @@@@@@@@@@@@@@@@@@@@@@@@@@@@@@@@@@@@@@@@@@
@@@@@@@@@@@@@@@@@@@@@@@@@@@@@@@@@@@                      @@@@@@@@@@@@@@@@@@@@@@@@@@@@@@@@@@@@@@@@@@@
@@@@@@@@@@@@@@@@@@@@@@@@@@@@@@@@@                       @@@@@@@@@@@@@@@@@@@@@@@@@@@@@@@@@@@@@@@@@@@@
@@@@@@@@@@@@@@@@@@@@@@@@@@@@@@@                        @@@@@@@@@@@@@@@@@@@@@@@@@@@@@@@@@@@@@@@@@@@@@
@@@@@@@@@@@@@@@@@@@@@@@@@@@@@@                         @@@@@@@@@@@@@@@@@@@@@@@@@@@@@@@@@@@@@@@@@@@@@
@@@@@@@@@@@@@@@@@@@@@@@@@@@@@                         @@@@@@@@@@@@@@@@@@@@@@@@@@@@@@@@@@@@@@@@@@@@@@
@@@@@@@@@@@@@@@@@@@@@@@@@@@@@                          @@@@@@@@@@@@@@@@@@@@@@@@@@@@@@@@@@@@@@@@@@@@@
@@@@@@@@@@@@@@@@@@@@@@@@@@@@@*                          @@@@@@@@@@@@@@@@@@@@@@@@@@@@@@@@@@@@@@@@@@@@
@@@@@@@@@@@@@@@@@@@@@@@@@@@@@@                             @@@@@@@@@@@@@@@@@@@@@@@@@@@@@@@@@@@@@@@@@
@@@@@@@@@@@@@@@@@@@@@@@@@@@@@@@@                              @@@@@@@@@@@@@@@@@@@@@@@@@@@@@@@@@@@@@@
@@@@@@@@@@@@@@@@@@@@@@@        @@              @@@@@           @@@@@@@@@@@@@@@@@@@@@@@@@@@@@@@@@@@@@
@@@@@@@@@@@@@@@@@@@@@            @@@       @@@       @@,       @@@@@@@@@@@@@@@@@@@@@@@@@@@@@@@@@@@@@
@@@@@@@@@@@@@@@@@@@@@               @@@   @@           @@   @@@      @@@@@@@@@@@@@@@@@@@@@@@@@@@@@@@
@@@@@@@@@@@@@@@@@@@@@                   @@@             @@@               @@@@@@@@@@@@@@@@@@@@@@@@@@
@@@@@@@@@@@@@@@@@@@@@                     @@           @@                  @@@@@@@@@@@@@@@@@@@@@@@@@
@@@@@@@@@@@@@@@@@@@@@@                     @@,       @@@                   @@@@@@@@@@@@@@@@@@@@@@@@@
@@@@@@@@@@@@@@@@@@@@@@@@.                     @@@@@@@                     @@@@@@@@@@@@@@@@@@@@@@@@@@
@@@@@@@@@@@@@@@@@@@@@@@@@@@@                                           @@@@@@@@@@@@@@@@@@@@@@@@@@@@@
@@@@@@@@@@@@@@@@@@@@@@@@@@@@@                                         @@@@@@@@@@@@@@@@@@@@@@@@@@@@@@
@@@@@@@@@@@@@@@@@@@@@@@@@@@@@(                                       @@@@@@@@@@@@@@@@@@@@@@@@@@@@@@@
@@@@@@@@@@@@@@@@@@@@@@@@@@@@@@         @@\     @@\  @@@  @@@@@@      @@@@@@@@@@@@@@@@@@@@@@@@@@@@@@@
@@@@@@@@@@@@@@@@@@@@@@@@@@@@@@         @  @    @  @     @   @        @@@@@@@@@@@@@@@@@@@@@@@@@@@@@@@
@@@@@@@@@@@@@@@@@@@@@@@@@@@@@          @@/ @ @ @@:  @@@ \@  @         @@@@@@@@@@@@@@@@@@@@@@@@@@@@@@
@@@@@@@@@@@@@@@@@@@@@@@@@@@@           @    @  @  @       @ @          @@@@@@@@@@@@@@@@@@@@@@@@@@@@@
@@@@@@@@@@@@@@@@@@@@@@@@@@@            @    @  @@/  @@@ @@/ @           @@@@@@@@@@@@@@@@@@@@@@@@@@@@
@@@@@@@@@@@@@@@@@@@@@@@@@                                                 @@@@@@@@@@@@@@@@@@@@@@@@@@
@@@@@@@@@@@@@@@@@@@@@@@@                                                   @@@@@@@@@@@@@@@@@@@@@@@@@
@@@@@@@@@@@@@@@@@@@@@@@@                                                   @@@@@@@@@@@@@@@@@@@@@@@@@
@@@@@@@@@@@@@@@@@@@@@@@@@                       @@@                       @@@@@@@@@@@@@@@@@@@@@@@@@@
@@@@@@@@@@@@@@@@@@@@@@@@@@@               @@@@@@@@@@@@@@&              @@@@@@@@@@@@@@@@@@@@@@@@@@@@@
@@@@@@@@@@@@@@@@@@@@@@@@@@@@@@@@@@@@@@@@@@@@@@@@@@@@@@@@@@@@@@@@@@@@@@@@@@@@@@@@@@@@@@@@@@@@@@@@@@@@
@@@@@@@@@@@@@@@@@@@@@@@@@@@@@@@@@@@@@@@@@@@@@@@@@@@@@@@@@@@@@@@@@@@@@@@@@@@@@@@@@@@@@@@@@@@@@@@@@@@@

 End of PyBEST. Program finished SUCCESSFULLY. Please read this output file carefully and watch out
 for possible WARNINGS!

 Thank you for using PyBEST 1.4.0.dev63+ga9a7d55.d20231123! See you soon!
====================================================================================================
1702532606
computation time in seconds 23650
