# Supplementary material for: Accelerating Pythonic Coupled-Cluster Implementations: A Comparison Between CPUs and GPUs
Source: J Chem Theory Comput. 2024 Feb 2;20(3):1130–42. doi: 10.1021/acs.jctc.3c01110 (PMC10867805; doi:10.1021/acs.jctc.3c01110)
Supplement: Supplementary file 2 — ct3c01110_si_002.zip [file ct3c01110_si_002.zip › input_output_cupy/10_H2O/10_h20_test_run_cc_pvdz_gpu_neck]

1702508541

====================================================================================================

 Welcome to

                                 ____        ____  _____ ____ _____
                                |  _ \ _   _| __ )| ____/ ___|_   _|
                                | |_) | | | |  _ \|  _| \___ \ | |
                                |  __/| |_| | |_) | |___ ___) || |
                                |_|    \__, |____/|_____|____/ |_|
                                       |___/

 version 1.4.0.dev63+ga9a7d55.d20231123!

@@@@@@@@@@@@@@@@@@@@@@@@@@@@@@@@@@@@@@@@@@@@@@@@@@@@@@@@@@@@@@@@@@@@@@@@@@@@@@@@@@@@@@@@@@@@@@@@@@@@
@@@@@@@@@@@@@@@@@@@@@@@@@@@@@@@@@@@@@@@@@@@@@@@@@@@@@@@@@@@@@@@@@@@@@@@@@@@@@@@@@@@@@@@@@@@@@@@@@@@@
@@@@@@@@@@@@@@@@@@@@@@@@@@@@@@@@@@@@@@@@@@/             @@@@@@@@@@@@@@@@@@@@@@@@@@@@@@@@@@@@@@@@@@@@
@@@@@@@@@@@@@@@@@@@@@@@@@@@@@@@@@@@@@@                       @@@@@@@@@@@@@@@@@@@@@@@@@@@@@@@@@@@@@@@
@@@@@@@@@@@@@@@@@@@@@@@@@@@@@@@@@@@                             @@@@@@@@@@@@@@@@@@@@@@@@@@@@@@@@@@@@
@@@@@@@@@@@@@@@@@@@@@@@@@@@@@@@@@                                 @@@@@@@@@@@@@@@@@@@@@@@@@@@@@@@@@@
@@@@@@@@@@@@@@@@@@@@@@@@@@@@@@@                                     @@@@@@@@@@@@@@@@@@@@@@@@@@@@@@@@
@@@@@@@@@@@@@@@@@@@@@@@@@@@@@@                                       @@@@@@@@@@@@@@@@@@@@@@@@@@@@@@@
@@@@@@@@@@@@@@@@@@@@@@@@@@@@@                                         @@@@@@@@@@@@@@@@@@@@@@@@@@@@@@
@@@@@@@@@@@@@@@@@@@@@@@@@@@@@                                         @@@@@@@@@@@@@@@@@@@@@@@@@@@@@@
@@@@@@@@@@@@@@@@@@@@@@@@@@@@@*                                       @@@@@@@@@@@@@@@@@@@@@@@@@@@@@@@
@@@@@@@@@@@@@@@@@@@@@@@@@@@@@@                                      @@@@@@@@@@@@@@@@@@@@@@@@@@@@@@@@
@@@@@@@@@@@@@@@@@@@@@@@@@@@@@@@@                                   @@@@@@@@@@@@@@@@@@@@@@@@@@@@@@@@@
@@@@@@@@@@@@@@@@@@@@@@@        @@              @@@@@             #@@        @@@@@@@@@@@@@@@@@@@@@@@@
@@@@@@@@@@@@@@@@@@@@@            @@@       @@@       @@,       @@@           @@@@@@@@@@@@@@@@@@@@@@@
@@@@@@@@@@@@@@@@@@@@@               @@@   @@           @@   @@@               @@@@@@@@@@@@@@@@@@@@@@
@@@@@@@@@@@@@@@@@@@@@                   @@@             @@@                   @@@@@@@@@@@@@@@@@@@@@@
@@@@@@@@@@@@@@@@@@@@@                     @@           @@                     @@@@@@@@@@@@@@@@@@@@@@
@@@@@@@@@@@@@@@@@@@@@@                     @@,       @@@                     @@@@@@@@@@@@@@@@@@@@@@@
@@@@@@@@@@@@@@@@@@@@@@@@.                     @@@@@@@                     @@@@@@@@@@@@@@@@@@@@@@@@@@
@@@@@@@@@@@@@@@@@@@@@@@@@@@@                                           @@@@@@@@@@@@@@@@@@@@@@@@@@@@@
@@@@@@@@@@@@@@@@@@@@@@@@@@@@@                                         @@@@@@@@@@@@@@@@@@@@@@@@@@@@@@
@@@@@@@@@@@@@@@@@@@@@@@@@@@@@(                                       @@@@@@@@@@@@@@@@@@@@@@@@@@@@@@@
@@@@@@@@@@@@@@@@@@@@@@@@@@@@@@         @@\     @@\  @@@  @@@@@@      @@@@@@@@@@@@@@@@@@@@@@@@@@@@@@@
@@@@@@@@@@@@@@@@@@@@@@@@@@@@@@         @  @    @  @     @   @        @@@@@@@@@@@@@@@@@@@@@@@@@@@@@@@
@@@@@@@@@@@@@@@@@@@@@@@@@@@@@          @@/ @ @ @@:  @@@ \@  @         @@@@@@@@@@@@@@@@@@@@@@@@@@@@@@
@@@@@@@@@@@@@@@@@@@@@@@@@@@@           @    @  @  @       @ @          @@@@@@@@@@@@@@@@@@@@@@@@@@@@@
@@@@@@@@@@@@@@@@@@@@@@@@@@@            @    @  @@/  @@@ @@/ @           @@@@@@@@@@@@@@@@@@@@@@@@@@@@
@@@@@@@@@@@@@@@@@@@@@@@@@                                                 @@@@@@@@@@@@@@@@@@@@@@@@@@
@@@@@@@@@@@@@@@@@@@@@@@@                                                   @@@@@@@@@@@@@@@@@@@@@@@@@
@@@@@@@@@@@@@@@@@@@@@@@@                                                   @@@@@@@@@@@@@@@@@@@@@@@@@
@@@@@@@@@@@@@@@@@@@@@@@@@                       @@@                       @@@@@@@@@@@@@@@@@@@@@@@@@@
@@@@@@@@@@@@@@@@@@@@@@@@@@@               @@@@@@@@@@@@@@&              @@@@@@@@@@@@@@@@@@@@@@@@@@@@@
@@@@@@@@@@@@@@@@@@@@@@@@@@@@@@@@@@@@@@@@@@@@@@@@@@@@@@@@@@@@@@@@@@@@@@@@@@@@@@@@@@@@@@@@@@@@@@@@@@@@
@@@@@@@@@@@@@@@@@@@@@@@@@@@@@@@@@@@@@@@@@@@@@@@@@@@@@@@@@@@@@@@@@@@@@@@@@@@@@@@@@@@@@@@@@@@@@@@@@@@@

 PyBEST is written and maintained at Nicolaus Copernicus University (NCU) in Torun.
 It contains contributions from (in alphabetic order)

~~~~~~~~~~~~~~~~~~~~~~~~~~~~~~~~~~~~~~~~~~~~~~~~~~~~~~~~~~~~~~~~~~~~~~~~~~~~~~~~~~~~~~~~~~~~~~~~~~~~
~~~~~~~~~~~~~~~~~~~~~~~~~~~~~~~~~~~~~~~~~~~~~~~~~~~~~~~~~~~~~~~~~~~~~~~~~~~~~~~~~~~~~~~~~~~~~~~~~~~~
         Developers                             Affiliation
~~~~~~~~~~~~~~~~~~~~~~~~~~~~~~~~~~~~~~~~~~~~~~~~~~~~~~~~~~~~~~~~~~~~~~~~~~~~~~~~~~~~~~~~~~~~~~~~~~~~
 Katharina Boguslawski          Institute of Physics, NCU in Torun, Poland
 Filip Brzęk                    Institute of Physics, NCU in Torun, Poland
 Rahul Chakraborty              Institute of Physics, NCU in Torun, Poland
 Delaram Jahani                 Institute of Physics, NCU in Torun, Poland
 Dariusz Kdzęiera               Faculty of Chemistry, NCU in Torun, Poland
 Maximilian Kriebel             Institute of Physics, NCU in Torun, Poland
 Aleksandra Leszczyk            Institute of Physics, NCU in Torun, Poland
 Artur Nowak                    Institute of Physics, NCU in Torun, Poland
 Emil Sujkowski                 Institute of Physics, NCU in Torun, Poland
 Julian Świerczyński            Institute of Physics, NCU in Torun, Poland
 Paweł Tecmer                   Institute of Physics, NCU in Torun, Poland
 Piotr Żuchowski                Institute of Physics, NCU in Torun, Poland
~~~~~~~~~~~~~~~~~~~~~~~~~~~~~~~~~~~~~~~~~~~~~~~~~~~~~~~~~~~~~~~~~~~~~~~~~~~~~~~~~~~~~~~~~~~~~~~~~~~~
         Contributors                           Affiliation
~~~~~~~~~~~~~~~~~~~~~~~~~~~~~~~~~~~~~~~~~~~~~~~~~~~~~~~~~~~~~~~~~~~~~~~~~~~~~~~~~~~~~~~~~~~~~~~~~~~~
 Somayeh Ahmadkhani             Institute of Physics, NCU in Torun, Poland
 Kacper Cieślak                 Institute of Physics, NCU in Torun, Poland
 Lena Szczuczko                 Institute of Physics, NCU in Torun, Poland
~~~~~~~~~~~~~~~~~~~~~~~~~~~~~~~~~~~~~~~~~~~~~~~~~~~~~~~~~~~~~~~~~~~~~~~~~~~~~~~~~~~~~~~~~~~~~~~~~~~~

 More information about PyBEST can be found on this website: http://pybest.fizyka.umk.pl

 This log file allows you to track the progress of a calculation. It does not contain any data
 that can be used for restarting. Useful numerical data is written to checkpoint files during
 the calculation and can be accessed through the Python scripting interface.

====================================================================================================

User:            maximiliankriebel
Machine info:    Linux tc09 3.10.0-1160.90.1.el7.x86_64 #1 SMP Thu May 4 15:21:22 UTC 2023 x86_64
Time:            2023-12-14T00:02:22.860850
Python version:  3.9.16 (main, Feb 22 2023, 01:57:33) [GCC 11.2.0]
PyBEST version:  1.4.0.dev63+ga9a7d55.d20231123
Current Dir:     /home/maximiliankriebel/gpu_tests
Command line:    test_run_cc_pvdz_10_h20.py
PyBEST module:   /home/maximiliankriebel/software/mypybest/oneapi2023.1/lib/python3.9/site-packages/
                 pybest/log.py

####################################################################################################
Printing basis for whole molecule:
  Reading basis set information from file: cc-pvdz
  Number of contracted basis functions:    240
  Maximum orbital angular momentum:        2
 Index:  0	 Charge: 8	 Center: -3.511111140	7.383159969	-39.903454958
 0
    11720.000000000	     0.000710000
     1759.000000000	     0.005470000
      400.800000000	     0.027837000
      113.700000000	     0.104800000
       37.030000000	     0.283062000
       13.270000000	     0.448719000
        5.025000000	     0.270952000
        1.013000000	     0.015458000
 0
    11720.000000000	    -0.000160000
     1759.000000000	    -0.001263000
      400.800000000	    -0.006267000
      113.700000000	    -0.025716000
       37.030000000	    -0.070924000
       13.270000000	    -0.165411000
        5.025000000	    -0.116955000
        1.013000000	     0.557368000
 0
        0.302300000	     1.000000000
 1
       17.700000000	     0.043018000
        3.854000000	     0.228913000
        1.046000000	     0.508728000
 1
        0.275300000	     1.000000000
 2
        1.185000000	     1.000000000
 Index:  1	 Charge: 1	 Center: -4.922736555	7.575912034	-41.022174713
 0
       13.010000000	     0.019685000
        1.962000000	     0.137977000
        0.444600000	     0.478148000
 0
        0.122000000	     1.000000000
 1
        0.727000000	     1.000000000
 Index:  2	 Charge: 1	 Center: -2.553019994	6.109484561	-40.763280345
 0
       13.010000000	     0.019685000
        1.962000000	     0.137977000
        0.444600000	     0.478148000
 0
        0.122000000	     1.000000000
 1
        0.727000000	     1.000000000
 Index:  3	 Charge: 8	 Center: 1.910513112	9.099031290	-38.420019950
 0
    11720.000000000	     0.000710000
     1759.000000000	     0.005470000
      400.800000000	     0.027837000
      113.700000000	     0.104800000
       37.030000000	     0.283062000
       13.270000000	     0.448719000
        5.025000000	     0.270952000
        1.013000000	     0.015458000
 0
    11720.000000000	    -0.000160000
     1759.000000000	    -0.001263000
      400.800000000	    -0.006267000
      113.700000000	    -0.025716000
       37.030000000	    -0.070924000
       13.270000000	    -0.165411000
        5.025000000	    -0.116955000
        1.013000000	     0.557368000
 0
        0.302300000	     1.000000000
 1
       17.700000000	     0.043018000
        3.854000000	     0.228913000
        1.046000000	     0.508728000
 1
        0.275300000	     1.000000000
 2
        1.185000000	     1.000000000
 Index:  4	 Charge: 1	 Center: 2.154287782	7.844253143	-37.127447281
 0
       13.010000000	     0.019685000
        1.962000000	     0.137977000
        0.444600000	     0.478148000
 0
        0.122000000	     1.000000000
 1
        0.727000000	     1.000000000
 Index:  5	 Charge: 1	 Center: 0.052912331	9.250209380	-38.556082121
 0
       13.010000000	     0.019685000
        1.962000000	     0.137977000
        0.444600000	     0.478148000
 0
        0.122000000	     1.000000000
 1
        0.727000000	     1.000000000
 Index:  6	 Charge: 8	 Center: -3.770003619	13.623035632	-36.082430624
 0
    11720.000000000	     0.000710000
     1759.000000000	     0.005470000
      400.800000000	     0.027837000
      113.700000000	     0.104800000
       37.030000000	     0.283062000
       13.270000000	     0.448719000
        5.025000000	     0.270952000
        1.013000000	     0.015458000
 0
    11720.000000000	    -0.000160000
     1759.000000000	    -0.001263000
      400.800000000	    -0.006267000
      113.700000000	    -0.025716000
       37.030000000	    -0.070924000
       13.270000000	    -0.165411000
        5.025000000	    -0.116955000
        1.013000000	     0.557368000
 0
        0.302300000	     1.000000000
 1
       17.700000000	     0.043018000
        3.854000000	     0.228913000
        1.046000000	     0.508728000
 1
        0.275300000	     1.000000000
 2
        1.185000000	     1.000000000
 Index:  7	 Charge: 1	 Center: -2.277119980	13.946178800	-37.102884621
 0
       13.010000000	     0.019685000
        1.962000000	     0.137977000
        0.444600000	     0.478148000
 0
        0.122000000	     1.000000000
 1
        0.727000000	     1.000000000
 Index:  8	 Charge: 1	 Center: -3.363712502	11.909054037	-35.485277168
 0
       13.010000000	     0.019685000
        1.962000000	     0.137977000
        0.444600000	     0.478148000
 0
        0.122000000	     1.000000000
 1
        0.727000000	     1.000000000
 Index:  9	 Charge: 8	 Center: 0.372276047	15.484415865	-38.941586250
 0
    11720.000000000	     0.000710000
     1759.000000000	     0.005470000
      400.800000000	     0.027837000
      113.700000000	     0.104800000
       37.030000000	     0.283062000
       13.270000000	     0.448719000
        5.025000000	     0.270952000
        1.013000000	     0.015458000
 0
    11720.000000000	    -0.000160000
     1759.000000000	    -0.001263000
      400.800000000	    -0.006267000
      113.700000000	    -0.025716000
       37.030000000	    -0.070924000
       13.270000000	    -0.165411000
        5.025000000	    -0.116955000
        1.013000000	     0.557368000
 0
        0.302300000	     1.000000000
 1
       17.700000000	     0.043018000
        3.854000000	     0.228913000
        1.046000000	     0.508728000
 1
        0.275300000	     1.000000000
 2
        1.185000000	     1.000000000
 Index:  10	 Charge: 1	 Center: 1.789570640	15.399378190	-37.684916488
 0
       13.010000000	     0.019685000
        1.962000000	     0.137977000
        0.444600000	     0.478148000
 0
        0.122000000	     1.000000000
 1
        0.727000000	     1.000000000
 Index:  11	 Charge: 1	 Center: 1.154622662	15.533548744	-40.627223843
 0
       13.010000000	     0.019685000
        1.962000000	     0.137977000
        0.444600000	     0.478148000
 0
        0.122000000	     1.000000000
 1
        0.727000000	     1.000000000
 Index:  12	 Charge: 8	 Center: 3.985432397	12.846358195	-35.356773902
 0
    11720.000000000	     0.000710000
     1759.000000000	     0.005470000
      400.800000000	     0.027837000
      113.700000000	     0.104800000
       37.030000000	     0.283062000
       13.270000000	     0.448719000
        5.025000000	     0.270952000
        1.013000000	     0.015458000
 0
    11720.000000000	    -0.000160000
     1759.000000000	    -0.001263000
      400.800000000	    -0.006267000
      113.700000000	    -0.025716000
       37.030000000	    -0.070924000
       13.270000000	    -0.165411000
        5.025000000	    -0.116955000
        1.013000000	     0.557368000
 0
        0.302300000	     1.000000000
 1
       17.700000000	     0.043018000
        3.854000000	     0.228913000
        1.046000000	     0.508728000
 1
        0.275300000	     1.000000000
 2
        1.185000000	     1.000000000
 Index:  13	 Charge: 1	 Center: 5.775003037	13.152493827	-35.768734197
 0
       13.010000000	     0.019685000
        1.962000000	     0.137977000
        0.444600000	     0.478148000
 0
        0.122000000	     1.000000000
 1
        0.727000000	     1.000000000
 Index:  14	 Charge: 1	 Center: 3.556464567	11.260877977	-36.260064879
 0
       13.010000000	     0.019685000
        1.962000000	     0.137977000
        0.444600000	     0.478148000
 0
        0.122000000	     1.000000000
 1
        0.727000000	     1.000000000
 Index:  15	 Charge: 8	 Center: -4.195191997	3.494103604	-34.056642328
 0
    11720.000000000	     0.000710000
     1759.000000000	     0.005470000
      400.800000000	     0.027837000
      113.700000000	     0.104800000
       37.030000000	     0.283062000
       13.270000000	     0.448719000
        5.025000000	     0.270952000
        1.013000000	     0.015458000
 0
    11720.000000000	    -0.000160000
     1759.000000000	    -0.001263000
      400.800000000	    -0.006267000
      113.700000000	    -0.025716000
       37.030000000	    -0.070924000
       13.270000000	    -0.165411000
        5.025000000	    -0.116955000
        1.013000000	     0.557368000
 0
        0.302300000	     1.000000000
 1
       17.700000000	     0.043018000
        3.854000000	     0.228913000
        1.046000000	     0.508728000
 1
        0.275300000	     1.000000000
 2
        1.185000000	     1.000000000
 Index:  16	 Charge: 1	 Center: -5.276115340	3.246549482	-32.711157328
 0
       13.010000000	     0.019685000
        1.962000000	     0.137977000
        0.444600000	     0.478148000
 0
        0.122000000	     1.000000000
 1
        0.727000000	     1.000000000
 Index:  17	 Charge: 1	 Center: -5.194857117	2.859155627	-35.509843608
 0
       13.010000000	     0.019685000
        1.962000000	     0.137977000
        0.444600000	     0.478148000
 0
        0.122000000	     1.000000000
 1
        0.727000000	     1.000000000
 Index:  18	 Charge: 8	 Center: -3.082143309	8.397942898	-34.852220806
 0
    11720.000000000	     0.000710000
     1759.000000000	     0.005470000
      400.800000000	     0.027837000
      113.700000000	     0.104800000
       37.030000000	     0.283062000
       13.270000000	     0.448719000
        5.025000000	     0.270952000
        1.013000000	     0.015458000
 0
    11720.000000000	    -0.000160000
     1759.000000000	    -0.001263000
      400.800000000	    -0.006267000
      113.700000000	    -0.025716000
       37.030000000	    -0.070924000
       13.270000000	    -0.165411000
        5.025000000	    -0.116955000
        1.013000000	     0.557368000
 0
        0.302300000	     1.000000000
 1
       17.700000000	     0.043018000
        3.854000000	     0.228913000
        1.046000000	     0.508728000
 1
        0.275300000	     1.000000000
 2
        1.185000000	     1.000000000
 Index:  19	 Charge: 1	 Center: -3.286233731	6.659394863	-34.360892014
 0
       13.010000000	     0.019685000
        1.962000000	     0.137977000
        0.444600000	     0.478148000
 0
        0.122000000	     1.000000000
 1
        0.727000000	     1.000000000
 Index:  20	 Charge: 1	 Center: -3.427963190	8.146609323	-36.673914901
 0
       13.010000000	     0.019685000
        1.962000000	     0.137977000
        0.444600000	     0.478148000
 0
        0.122000000	     1.000000000
 1
        0.727000000	     1.000000000
 Index:  21	 Charge: 8	 Center: 2.545461090	5.640832482	-34.812536558
 0
    11720.000000000	     0.000710000
     1759.000000000	     0.005470000
      400.800000000	     0.027837000
      113.700000000	     0.104800000
       37.030000000	     0.283062000
       13.270000000	     0.448719000
        5.025000000	     0.270952000
        1.013000000	     0.015458000
 0
    11720.000000000	    -0.000160000
     1759.000000000	    -0.001263000
      400.800000000	    -0.006267000
      113.700000000	    -0.025716000
       37.030000000	    -0.070924000
       13.270000000	    -0.165411000
        5.025000000	    -0.116955000
        1.013000000	     0.557368000
 0
        0.302300000	     1.000000000
 1
       17.700000000	     0.043018000
        3.854000000	     0.228913000
        1.046000000	     0.508728000
 1
        0.275300000	     1.000000000
 2
        1.185000000	     1.000000000
 Index:  22	 Charge: 1	 Center: 1.759335022	6.064131134	-33.193041269
 0
       13.010000000	     0.019685000
        1.962000000	     0.137977000
        0.444600000	     0.478148000
 0
        0.122000000	     1.000000000
 1
        0.727000000	     1.000000000
 Index:  23	 Charge: 1	 Center: 2.044683667	3.979763218	-35.298196172
 0
       13.010000000	     0.019685000
        1.962000000	     0.137977000
        0.444600000	     0.478148000
 0
        0.122000000	     1.000000000
 1
        0.727000000	     1.000000000
 Index:  24	 Charge: 8	 Center: 1.275565134	5.735318788	-29.706494679
 0
    11720.000000000	     0.000710000
     1759.000000000	     0.005470000
      400.800000000	     0.027837000
      113.700000000	     0.104800000
       37.030000000	     0.283062000
       13.270000000	     0.448719000
        5.025000000	     0.270952000
        1.013000000	     0.015458000
 0
    11720.000000000	    -0.000160000
     1759.000000000	    -0.001263000
      400.800000000	    -0.006267000
      113.700000000	    -0.025716000
       37.030000000	    -0.070924000
       13.270000000	    -0.165411000
        5.025000000	    -0.116955000
        1.013000000	     0.557368000
 0
        0.302300000	     1.000000000
 1
       17.700000000	     0.043018000
        3.854000000	     0.228913000
        1.046000000	     0.508728000
 1
        0.275300000	     1.000000000
 2
        1.185000000	     1.000000000
 Index:  25	 Charge: 1	 Center: 1.995550788	4.032675550	-29.680038513
 0
       13.010000000	     0.019685000
        1.962000000	     0.137977000
        0.444600000	     0.478148000
 0
        0.122000000	     1.000000000
 1
        0.727000000	     1.000000000
 Index:  26	 Charge: 1	 Center: -0.444085639	5.491544118	-29.184930269
 0
       13.010000000	     0.019685000
        1.962000000	     0.137977000
        0.444600000	     0.478148000
 0
        0.122000000	     1.000000000
 1
        0.727000000	     1.000000000
 Index:  27	 Charge: 8	 Center: -0.103934937	10.582466298	-31.282528157
 0
    11720.000000000	     0.000710000
     1759.000000000	     0.005470000
      400.800000000	     0.027837000
      113.700000000	     0.104800000
       37.030000000	     0.283062000
       13.270000000	     0.448719000
        5.025000000	     0.270952000
        1.013000000	     0.015458000
 0
    11720.000000000	    -0.000160000
     1759.000000000	    -0.001263000
      400.800000000	    -0.006267000
      113.700000000	    -0.025716000
       37.030000000	    -0.070924000
       13.270000000	    -0.165411000
        5.025000000	    -0.116955000
        1.013000000	     0.557368000
 0
        0.302300000	     1.000000000
 1
       17.700000000	     0.043018000
        3.854000000	     0.228913000
        1.046000000	     0.508728000
 1
        0.275300000	     1.000000000
 2
        1.185000000	     1.000000000
 Index:  28	 Charge: 1	 Center: 1.028011012	9.339026508	-30.551202257
 0
       13.010000000	     0.019685000
        1.962000000	     0.137977000
        0.444600000	     0.478148000
 0
        0.122000000	     1.000000000
 1
        0.727000000	     1.000000000
 Index:  29	 Charge: 1	 Center: -1.101710331	9.868149823	-32.675254421
 0
       13.010000000	     0.019685000
        1.962000000	     0.137977000
        0.444600000	     0.478148000
 0
        0.122000000	     1.000000000
 1
        0.727000000	     1.000000000
~~~~~~~~~~~~~~~~~~~~~~~~~~~~~~~~~~~~~~~~~~~~~~~~~~~~~~~~~~~~~~~~~~~~~~~~~~~~~~~~~~~~~~~~~~~~~~~~~~~~
~~~~~~~~~~~~~~~~~~~~~~~~~~~~~~~~~~~~~~~~~~~~~~~~~~~~~~~~~~~~~~~~~~~~~~~~~~~~~~~~~~~~~~~~~~~~~~~~~~~~
Occupation Module:
 
Aufbau occupation number model.
++++++++++++++++++++++++++++++++++++++++++++++++++++++++++++++++++++++++++++++++++++++++++++++++++++
              Total number of electrons: 100
                Total electronic charge: 0
                                         alpha
        Total number of basis functions: 240  
      Total number of occupied orbitals: 50   
       Total number of virtual orbitals: 190  
         Number of frozen core orbitals: 0    
     Number of active occupied orbitals: 50   
      Number of active virtual orbitals: 190  
              Number of active orbitals: 240  
      Number of electrons for each spin: 50   
~~~~~~~~~~~~~~~~~~~~~~~~~~~~~~~~~~~~~~~~~~~~~~~~~~~~~~~~~~~~~~~~~~~~~~~~~~~~~~~~~~~~~~~~~~~~~~~~~~~~

!WARNING! basis1:None option is not active in cd-eri module

!WARNING! symmetry:True option is not active in cd-eri module

~~~~~~~~~~~~~~~~~~~~~~~~~~~~~~~~~~~~~~~~~~~~~~~~~~~~~~~~~~~~~~~~~~~~~~~~~~~~~~~~~~~~~~~~~~~~~~~~~~~~
Computing cholesky decomposed ERI:
NBASIS:        240
CD_THRESH:     0.0001
CD_BETA:       15
computing ...
	 finished!
CD_ERI_SHAPE:    (1397, 240, 240)
CD_ERI_SIZE:     80467200
CD_ERI_BYTES:    643737600 (613.92 MiB)
CD_ERI_SPARSITY: 18.13 %
~~~~~~~~~~~~~~~~~~~~~~~~~~~~~~~~~~~~~~~~~~~~~~~~~~~~~~~~~~~~~~~~~~~~~~~~~~~~~~~~~~~~~~~~~~~~~~~~~~~~
~~~~~~~~~~~~~~~~~~~~~~~~~~~~~~~~~~~~~~~~~~~~~~~~~~~~~~~~~~~~~~~~~~~~~~~~~~~~~~~~~~~~~~~~~~~~~~~~~~~~
Performing a core Hamiltonian guess.

~~~~~~~~~~~~~~~~~~~~~~~~~~~~~~~~~~~~~~~~~~~~~~~~~~~~~~~~~~~~~~~~~~~~~~~~~~~~~~~~~~~~~~~~~~~~~~~~~~~~
Starting restricted closed-shell CDIIS-SCF
~~~~~~~~~~~~~~~~~~~~~~~~~~~~~~~~~~~~~~~~~~~~~~~~~~~~~~~~~~~~~~~~~~~~~~~~~~~~~~~~~~~~~~~~~~~~~~~~~~~~
Iter         Error        CN         Last nv Method          Energy       Change
~~~~~~~~~~~~~~~~~~~~~~~~~~~~~~~~~~~~~~~~~~~~~~~~~~~~~~~~~~~~~~~~~~~~~~~~~~~~~~~~~~~~~~~~~~~~~~~~~~~~
   0      7.95123e+00     1  
   0      1.37764e+01     2  
   0                  3.116e+00   0.27640  2 C  
   1      6.26538e+00     3  
   1                  5.826e+00   0.51750  3 C  
   2      1.04729e+01     4  
   2                  6.289e+00   0.15472  4 C  
   3      2.59545e+00     5  
   3                  3.351e+01   0.65480  5 C  
   4      1.64924e+00     6  
   4                  1.079e+02   0.58941  6 C  
   5      5.01108e-01     6  
   5                  8.960e+02   0.76527  6 C  
   6      1.37250e-01     6  
   6                  6.678e+03   0.88648  6 C  
   7      7.86857e-02     6  
   7                  7.230e+04   1.02018  6 C  
   8      3.04035e-02     6  
   8                  4.438e+04   1.01290  6 C  
   9      1.48899e-02     6  
   9                  7.175e+04   0.97255  6 C  
  10      6.05925e-03     6  
  10                  1.031e+05   1.34187  6 C  
  11      8.48330e-04     6  
  11                  3.511e+04   0.90807  6 C  
  12      3.00243e-04     6  
  12                  1.472e+05   0.95652  6 C  
  13      9.82023e-05     6  
  13                  2.259e+05   0.97206  6 C  
  14      2.86208e-05     6  
  14                  4.303e+05   0.95061  6 C  
  15      1.14176e-05     6  
  15                  6.720e+05   1.04878  6 C  
  16      4.29358e-06     6  
  16                  1.476e+05   0.93412  6 C  
  17      9.55939e-07     6  
  17                  1.460e+05   1.00559  6 C  
  18      3.53458e-07     6  
  18                  2.852e+05   1.32550  6 C  
  19      1.37328e-07     6  
  19                  7.465e+04   0.91159  6 C  
  20      4.98782e-08     6  
  20                  1.340e+05   1.05763  6 C  
  21      1.64908e-08     6  
  21                  1.234e+05   0.97488  6 C  
  22      5.91332e-09 (converged)

Contributions to the energy:
~~~~~~~~~~~~~~~~~~~~~~~~~~~~~~~~~~~~~~~~~~~~~~~~~~~~~~~~~~~~~~~~~~~~~~~~~~~~~~~~~~~~~~~~~~~~~~~~~~~~
                          term           Value
~~~~~~~~~~~~~~~~~~~~~~~~~~~~~~~~~~~~~~~~~~~~~~~~~~~~~~~~~~~~~~~~~~~~~~~~~~~~~~~~~~~~~~~~~~~~~~~~~~~~
                            ne   -3213.156077917136
                           kin     759.562372853891
                       hartree    1080.384728240145
                          x_hf     -89.653319084448
                      external     702.554233119230
                         total    -760.308062788319
~~~~~~~~~~~~~~~~~~~~~~~~~~~~~~~~~~~~~~~~~~~~~~~~~~~~~~~~~~~~~~~~~~~~~~~~~~~~~~~~~~~~~~~~~~~~~~~~~~~~
Print orbital information:
~~~~~~~~~~~~~~~~~~~~~~~~~~~~~~~~~~~~~~~~~~~~~~~~~~~~~~~~~~~~~~~~~~~~~~~~~~~~~~~~~~~~~~~~~~~~~~~~~~~~
               orb_index        Energy[E_h]     Energy[eV]
		   0     	      -20.6238876     -561.205
		   1     	      -20.6165121     -561.004
		   2     	      -20.6076829     -560.764
		   3     	      -20.5664408     -559.641
		   4     	      -20.5393833     -558.905
		   5     	      -20.5233403     -558.468
		   6     	      -20.5199236     -558.376
		   7     	      -20.5071299     -558.027
		   8     	      -20.4702412     -557.024
		   9     	      -20.4602139     -556.751
		  10     	       -1.4146277      -38.494
		  11     	       -1.4045943      -38.221
		  12     	       -1.3896307      -37.814
		  13     	       -1.3536177      -36.834
		  14     	       -1.3325742      -36.261
		  15     	       -1.3044482      -35.496
		  16     	       -1.2895227      -35.090
		  17     	       -1.2742647      -34.675
		  18     	       -1.2503476      -34.024
		  19     	       -1.2398401      -33.738
		  20     	       -0.7683972      -20.909
		  21     	       -0.7548394      -20.540
		  22     	       -0.7487344      -20.374
		  23     	       -0.7287658      -19.831
		  24     	       -0.7165987      -19.500
		  25     	       -0.6857697      -18.661
		  26     	       -0.6769635      -18.421
		  27     	       -0.6570665      -17.880
		  28     	       -0.6524438      -17.754
		  29     	       -0.6444089      -17.535
		  30     	       -0.6277662      -17.082
		  31     	       -0.6169054      -16.787
		  32     	       -0.5972624      -16.252
		  33     	       -0.5894675      -16.040
		  34     	       -0.5749360      -15.645
		  35     	       -0.5587132      -15.203
		  36     	       -0.5510231      -14.994
		  37     	       -0.5444841      -14.816
		  38     	       -0.5355767      -14.574
		  39     	       -0.5218743      -14.201
		  40     	       -0.5178157      -14.090
		  41     	       -0.4972234      -13.530
		  42     	       -0.4910251      -13.361
		  43     	       -0.4830382      -13.144
		  44     	       -0.4624593      -12.584
		  45     	       -0.4610216      -12.545
		  46     	       -0.4540471      -12.355
		  47     	       -0.4414781      -12.013
		  48     	       -0.4136719      -11.257
		  49 HOMO	       -0.4034427      -10.978
		  50 LUMO	        0.1076315        2.929
		  51     	        0.1434765        3.904
		  52     	        0.1613749        4.391
		  53     	        0.1927798        5.246
		  54     	        0.2032524        5.531
		  55     	        0.2153110        5.859
		  56     	        0.2297519        6.252
		  57     	        0.2434285        6.624
		  58     	        0.2465954        6.710
		  59     	        0.2790132        7.592
		  60     	        0.3233003        8.797
		  61     	        0.3429415        9.332
		  62     	        0.3517949        9.573
		  63     	        0.3683630       10.024
		  64     	        0.4064476       11.060
		  65     	        0.4173606       11.357
		  66     	        0.4351294       11.840
		  67     	        0.4809042       13.086
		  68     	        0.4851254       13.201
		  69     	        0.4982566       13.558
		  70     	        0.6911362       18.807
		  71     	        0.7223025       19.655
		  72     	        0.7438058       20.240
		  73     	        0.7621550       20.739
		  74     	        0.7754421       21.101
		  75     	        0.7982001       21.720
		  76     	        0.8117911       22.090
		  77     	        0.8162687       22.212
		  78     	        0.8241056       22.425
		  79     	        0.8330943       22.670
		  80     	        0.8392058       22.836
		  81     	        0.8461049       23.024
		  82     	        0.8498944       23.127
		  83     	        0.8630214       23.484
		  84     	        0.8758265       23.832
		  85     	        0.8825068       24.014
		  86     	        0.8957200       24.374
		  87     	        0.9056661       24.644
		  88     	        0.9341615       25.420
		  89     	        0.9414702       25.619
		  90     	        1.0942206       29.775
		  91     	        1.1164135       30.379
		  92     	        1.1401912       31.026
		  93     	        1.1484141       31.250
		  94     	        1.1527034       31.367
		  95     	        1.1705281       31.852
		  96     	        1.1780824       32.057
		  97     	        1.1906718       32.400
		  98     	        1.2096637       32.917
		  99     	        1.2126053       32.997
		 100     	        1.2251293       33.337
		 101     	        1.2301743       33.475
		 102     	        1.2364785       33.646
		 103     	        1.2455789       33.894
		 104     	        1.2691030       34.534
		 105     	        1.2790170       34.804
		 106     	        1.2825097       34.899
		 107     	        1.2991484       35.352
		 108     	        1.3028156       35.451
		 109     	        1.3149312       35.781
		 110     	        1.3327762       36.267
		 111     	        1.3490236       36.709
		 112     	        1.3548184       36.866
		 113     	        1.3717054       37.326
		 114     	        1.3771737       37.475
		 115     	        1.3865603       37.730
		 116     	        1.3869676       37.741
		 117     	        1.4136225       38.467
		 118     	        1.4212299       38.674
		 119     	        1.4229279       38.720
		 120     	        1.4400663       39.186
		 121     	        1.4433575       39.276
		 122     	        1.4570764       39.649
		 123     	        1.4697276       39.993
		 124     	        1.4814251       40.312
		 125     	        1.4886366       40.508
		 126     	        1.5032654       40.906
		 127     	        1.5096562       41.080
		 128     	        1.5189473       41.333
		 129     	        1.5402427       41.912
		 130     	        1.5642778       42.566
		 131     	        1.5754027       42.869
		 132     	        1.5762579       42.892
		 133     	        1.5857517       43.150
		 134     	        1.5913939       43.304
		 135     	        1.6365497       44.533
		 136     	        1.6398427       44.622
		 137     	        1.6477577       44.838
		 138     	        1.6571597       45.094
		 139     	        1.6843059       45.832
		 140     	        1.6928487       46.065
		 141     	        1.7003083       46.268
		 142     	        1.7087174       46.497
		 143     	        1.7247157       46.932
		 144     	        1.7349080       47.209
		 145     	        1.7551864       47.761
		 146     	        1.7843440       48.554
		 147     	        1.7942823       48.825
		 148     	        1.8060242       49.144
		 149     	        1.8180901       49.473
		 150     	        1.8375019       50.001
		 151     	        1.8681083       50.834
		 152     	        1.8745316       51.009
		 153     	        1.9058340       51.860
		 154     	        1.9271734       52.441
		 155     	        1.9319341       52.571
		 156     	        1.9505403       53.077
		 157     	        1.9607833       53.356
		 158     	        1.9736781       53.707
		 159     	        1.9848547       54.011
		 160     	        2.0127891       54.771
		 161     	        2.0304193       55.251
		 162     	        2.0730576       56.411
		 163     	        2.0865404       56.778
		 164     	        2.1129276       57.496
		 165     	        2.1298105       57.955
		 166     	        2.1510559       58.533
		 167     	        2.1647323       58.905
		 168     	        2.1949966       59.729
		 169     	        2.2676982       61.707
		 170     	        2.3261052       63.297
		 171     	        2.3730026       64.573
		 172     	        2.3985462       65.268
		 173     	        2.4271850       66.047
		 174     	        2.4305547       66.139
		 175     	        2.4376795       66.333
		 176     	        2.4464348       66.571
		 177     	        2.4651014       67.079
		 178     	        2.4855447       67.635
		 179     	        2.4894611       67.742
		 180     	        2.5020027       68.083
		 181     	        2.5895116       70.464
		 182     	        2.6769836       72.844
		 183     	        2.6883344       73.153
		 184     	        2.7135263       73.839
		 185     	        2.7374640       74.490
		 186     	        2.7730533       75.459
		 187     	        2.8034699       76.286
		 188     	        2.8480190       77.499
		 189     	        2.9037650       79.015
		 190     	        3.2215506       87.663
		 191     	        3.2352457       88.036
		 192     	        3.2500918       88.439
		 193     	        3.2589016       88.679
		 194     	        3.2660788       88.875
		 195     	        3.2805985       89.270
		 196     	        3.2833833       89.345
		 197     	        3.2978127       89.738
		 198     	        3.3114072       90.108
		 199     	        3.3183906       90.298
		 200     	        3.3278611       90.556
		 201     	        3.3432364       90.974
		 202     	        3.3516984       91.204
		 203     	        3.3572264       91.355
		 204     	        3.3662024       91.599
		 205     	        3.3723931       91.767
		 206     	        3.3906611       92.265
		 207     	        3.4076786       92.728
		 208     	        3.4095546       92.779
		 209     	        3.4442873       93.724
		 210     	        3.4558592       94.039
		 211     	        3.4618695       94.202
		 212     	        3.4642115       94.266
		 213     	        3.4780480       94.642
		 214     	        3.4871586       94.890
		 215     	        3.5204551       95.796
		 216     	        3.5350103       96.193
		 217     	        3.5444202       96.449
		 218     	        3.5500546       96.602
		 219     	        3.5973590       97.889
		 220     	        3.7993479      103.386
		 221     	        3.8234648      104.042
		 222     	        3.8296083      104.209
		 223     	        3.8842989      105.697
		 224     	        3.9190696      106.643
		 225     	        3.9276626      106.877
		 226     	        3.9332320      107.029
		 227     	        3.9376736      107.150
		 228     	        3.9593091      107.738
		 229     	        4.0522535      110.267
		 230     	        4.1110637      111.868
		 231     	        4.1394402      112.640
		 232     	        4.1576551      113.136
		 233     	        4.1645443      113.323
		 234     	        4.1822189      113.804
		 235     	        4.1960060      114.179
		 236     	        4.2135184      114.656
		 237     	        4.2586113      115.883
		 238     	        4.3128711      117.359
		 239     	        4.3487705      118.336
~~~~~~~~~~~~~~~~~~~~~~~~~~~~~~~~~~~~~~~~~~~~~~~~~~~~~~~~~~~~~~~~~~~~~~~~~~~~~~~~~~~~~~~~~~~~~~~~~~~~
~~~~~~~~~~~~~~~~~~~~~~~~~~~~~~~~~~~~~~~~~~~~~~~~~~~~~~~~~~~~~~~~~~~~~~~~~~~~~~~~~~~~~~~~~~~~~~~~~~~~
       HOMO-LUMO gap 		       -0.5110742      -13.907
~~~~~~~~~~~~~~~~~~~~~~~~~~~~~~~~~~~~~~~~~~~~~~~~~~~~~~~~~~~~~~~~~~~~~~~~~~~~~~~~~~~~~~~~~~~~~~~~~~~~
~~~~~~~~~~~~~~~~~~~~~~~~~~~~~~~~~~~~~~~~~~~~~~~~~~~~~~~~~~~~~~~~~~~~~~~~~~~~~~~~~~~~~~~~~~~~~~~~~~~~
 
 
====================================================================================================
 
RCC module
 
~~~~~~~~~~~~~~~~~~~~~~~~~~~~~~~~~~~~~~~~~~~~~~~~~~~~~~~~~~~~~~~~~~~~~~~~~~~~~~~~~~~~~~~~~~~~~~~~~~~~
PARAMETERS
Wave function model            RCCSD
Full name of model             Restricted Coupled Cluster Singles Doubles
Cluster operator               T1 + T2
Total number of electrons      100
Total number of electron pairs 50
Total number of orbitals       240
Number of active orbitals      240
Number of core orbitals        0
Number of active occupied      50
Number of active virtual       190
Initial guess                  mp2
Solver                         pbqn
Optimization thresholds:
     energy threshold          1e-06
     residual threshold        1e-05
Maximum number of iterations   4
Tensor contraction engine      optimal
....................................................................................................
Performing an MP2 calculations for an initial guess.
Resuming CC calculation.
~~~~~~~~~~~~~~~~~~~~~~~~~~~~~~~~~~~~~~~~~~~~~~~~~~~~~~~~~~~~~~~~~~~~~~~~~~~~~~~~~~~~~~~~~~~~~~~~~~~~
~~~~~~~~~~~~~~~~~~~~~~~~~~~~~~~~~~~~~~~~~~~~~~~~~~~~~~~~~~~~~~~~~~~~~~~~~~~~~~~~~~~~~~~~~~~~~~~~~~~~
Entering perturbation-based quasi-Newton solver
~~~~~~~~~~~~~~~~~~~~~~~~~~~~~~~~~~~~~~~~~~~~~~~~~~~~~~~~~~~~~~~~~~~~~~~~~~~~~~~~~~~~~~~~~~~~~~~~~~~~
OPTIMIZATION PARAMETERS:
Optimization thresholds:
  wfn amplitudes:    1.00e-05
  energy:            1.00e-06
  maxiter:             4
DIIS:
  max vectors:       2
  start:             0
  reset:             False
~~~~~~~~~~~~~~~~~~~~~~~~~~~~~~~~~~~~~~~~~~~~~~~~~~~~~~~~~~~~~~~~~~~~~~~~~~~~~~~~~~~~~~~~~~~~~~~~~~~~
Computing Jacobian approximation for Quasi-Newton solver.

  Iter     Total energy        Diff    Corr. energy  |Residual|    max(Residual)         Time
     1  -762.4369407492    7.62e+02   -2.1288779609    7.89e-02         6.30e-03          95.4444
     2  -762.4733371292    3.64e-02   -2.1652743408    2.38e-02         1.17e-03          94.3850
     3  -762.4804247910    7.09e-03   -2.1723620027    1.07e-02         1.04e-03          88.9856
     4  -762.4844531934    4.03e-03   -2.1763904051    3.45e-03         1.76e-04          89.1126
~~~~~~~~~~~~~~~~~~~~~~~~~~~~~~~~~~~~~~~~~~~~~~~~~~~~~~~~~~~~~~~~~~~~~~~~~~~~~~~~~~~~~~~~~~~~~~~~~~~~
   Quasi-Netwon NOT converged
====================================================================================================
 

!WARNING! Program terminated. Amplitudes did not converge.

 
----------------------------------------------------------------------------------------------------
RCCSD energy
Total energy             -762.48445319 a.u.
Reference determinant    -760.30806279 a.u.
Correlation energy         -2.17639041 a.u.
Singles                     0.00022410 a.u.
Doubles                    -2.17661450 a.u.
----------------------------------------------------------------------------------------------------
 
Leading double excitation amplitudes

    amplitude   i   j  ->   a   b

    -0.021679  21  21  ->  71  71
    -0.019631  23  23  ->  73  73
    -0.018135  22  22  ->  57  57
    -0.016218  50  50  -> 110 110
    -0.015784  33  33  ->  70  70
    -0.013983  22  22  ->  80  80
    -0.013352  21  21  ->  79  79
    -0.012673  22  22  ->  72  72
    -0.011666  21  21  ->  94  94
    -0.011512  50  50  -> 208 208
     0.011443  22  22  ->  72  74
     0.011443  22  22  ->  74  72
    -0.010990  50  50  -> 207 207
    -0.010712  21  21  ->  56  56
    -0.010651  22  22  ->  74  74
    -0.010617  28  28  ->  84  84
    -0.010597  50  50  -> 106 110
    -0.010597  50  50  -> 110 106
    -0.010324  25  25  ->  67  67
    -0.010195  33  33  ->  90  90
----------------------------------------------------------------------------------------------------

Leading single excitation amplitudes

    amplitude   i  ->   a

    -0.007771  38  ->  60
    -0.007732  48  ->  62
    -0.007357  25  ->  67
    -0.007077  22  -> 173
     0.006938  35  ->  52
    -0.006826  41  ->  55
     0.006676  44  ->  55
    -0.006368  32  ->  60
     0.006333  33  ->  70
     0.006193  26  ->  68
     0.006014  37  ->  51
    -0.005828  28  -> 175
     0.005812  26  ->  66
     0.005575  21  -> 171
     0.005570  23  -> 172
     0.005551  31  ->  53
    -0.005492  29  ->  63
     0.005411  34  ->  60
    -0.005346  41  ->  62
    -0.005233  22  ->  57
----------------------------------------------------------------------------------------------------
T1 diagnostic: 0.007299
413.11265993118286
++++++++++++++++++++++++++++++++++++++++++++++++++++++++++++++++++++++++++++++++++++++++++++++++++++

Please, cite the following references:
~~~~~~~~~~~~~~~~~~~~~~~~~~~~~~~~~~~~~~~~~~~~~~~~~~~~~~~~~~~~~~~~~~~~~~~~~~~~~~~~~~~~~~~~~~~~~~~~~~~~

 * For the commutator DIIS SCF algorithm
   - Pulay, P.; Chem. Phys. Lett. 73, 393--398 (1980);
     http://dx.doi.org/10.1016/0009-2614(80)80396-4

 * For the pCCD method
   - Boguslawski, K.; Tecmer, P.; Ayers, P. W.; Bultinck, P.; De Baerdemacker, S.; Van Neck, D.;
     Phys. Rev. B 89, 201106(R) (2014); http://dx.doi.org/10.1103/PhysRevB.89.201106

   - Boguslawski, K.; Tecmer, P.; Ayers, P. W.; Bultinck, P.; De Baerdemacker, S.; Van Neck, D.; J.
     Chem. Theory Comput. 10, 4873--4882 (2014); http://dx.doi.org/10.1021/ct500759q

 * For the use of the Libint library
   - A library for the evaluation of molecular integrals of many-body operators over Gaussian
     functions E. F. Valeev; (2019) ; http://libint.valeyev.net/

~~~~~~~~~~~~~~~~~~~~~~~~~~~~~~~~~~~~~~~~~~~~~~~~~~~~~~~~~~~~~~~~~~~~~~~~~~~~~~~~~~~~~~~~~~~~~~~~~~~~
Details can be found in the file
/home/maximiliankriebel/software/mypybest/oneapi2023.1/lib/python3.9/site-packages/pybest/data/refer
ences.bib

++++++++++++++++++++++++++++++++++++++++++++++++++++++++++++++++++++++++++++++++++++++++++++++++++++

User:            maximiliankriebel
Machine info:    Linux tc09 3.10.0-1160.90.1.el7.x86_64 #1 SMP Thu May 4 15:21:22 UTC 2023 x86_64
Time:            2023-12-14T00:09:15.977077
Python version:  3.9.16 (main, Feb 22 2023, 01:57:33) [GCC 11.2.0]
PyBEST version:  1.4.0.dev63+ga9a7d55.d20231123
Current Dir:     /home/maximiliankriebel/gpu_tests
Command line:    test_run_cc_pvdz_10_h20.py
PyBEST module:   /home/maximiliankriebel/software/mypybest/oneapi2023.1/lib/python3.9/site-packages/
                 pybest/log.py

Overview of CPU time usage.
~~~~~~~~~~~~~~~~~~~~~~~~~~~~~~~~~~~~~~~~~~~~~~~~~~~~~~~~~~~~~~~~~~~~~~~~~~~~~~~~~~~~~~~~~~~~~~~~~~~~
Label                    Total     Own
~~~~~~~~~~~~~~~~~~~~~~~~~~~~~~~~~~~~~~~~~~~~~~~~~~~~~~~~~~~~~~~~~~~~~~~~~~~~~~~~~~~~~~~~~~~~~~~~~~~~
DIIS                      0.9      0.9                                                              
Energy RCCSD              8.7      8.7 W                                                            
Epsilon                   0.7      0.7                                                              
Fockmatrix                2.2      2.2                                                              
GPU                      17.5     17.5 WWW                                                          
Index Trans               1.4      1.4                                                              
Initial Guess             0.0      0.0                                                              
IntsCD-ERI               10.2     10.2 WW                                                           
IntsKin                   0.0      0.0                                                              
IntsNuc                   0.3      0.3                                                              
IntsNucNuc                0.0      0.0                                                              
IntsOlp                   0.0      0.0                                                              
Jacobian RCCSD            1.1      0.8                                                              
PBQN                    369.9     37.8 WWWWWWW                                                      
RCCSD: MP2 guess          1.1      0.8                                                              
ReadBasisSet              0.0      0.0                                                              
SCF                      13.7     13.7 WW                                                           
Total                   414.3     14.7 WW                                                           
VecFct RCCSD            322.1    304.6 WWWWWWWWWWWWWWWWWWWWWWWWWWWWWWWWWWWWWWWWWWWWWWWWWWWWWWWWWWWWW
~~~~~~~~~~~~~~~~~~~~~~~~~~~~~~~~~~~~~~~~~~~~~~~~~~~~~~~~~~~~~~~~~~~~~~~~~~~~~~~~~~~~~~~~~~~~~~~~~~~~
  CPU user time  :    8367.31
  CPU sysem time :     373.71
  Page swaps     :       0
~~~~~~~~~~~~~~~~~~~~~~~~~~~~~~~~~~~~~~~~~~~~~~~~~~~~~~~~~~~~~~~~~~~~~~~~~~~~~~~~~~~~~~~~~~~~~~~~~~~~

====================================================================================================

@@@@@@@@@@@@@@@@@@@@@@@@@@@@@@@@@@@@@@@@@@@@@@@@@@@@@@@@@@@@@@@@@@@@@@@@@@@@@@@@@@@@@@@@@@@@@@@@@@@@
@@@@@@@@@@@@@@@@@@@@@@@@@@@@@@@@@@@@@@@@@@@@@@@@@@@@@@@@@@@@@@@@@@@@@@@@@@@@@@@@@@@@@@@@@@@@@@@@@@@@
@@@@@@@@@@@@@@@@@@@@@@@@@@@@@@@@@@@@@@@@@@/             @@@@@@@@@@@@@@@@@@@@@@@@@@@@@@@@@@@@@@@@@@@@
@@@@@@@@@@@@@@@@@@@@@@@@@@@@@@@@@@@@@@                    @@@@@@@@@@@@@@@@@@@@@@@@@@@@@@@@@@@@@@@@@@
@@@@@@@@@@@@@@@@@@@@@@@@@@@@@@@@@@@                      @@@@@@@@@@@@@@@@@@@@@@@@@@@@@@@@@@@@@@@@@@@
@@@@@@@@@@@@@@@@@@@@@@@@@@@@@@@@@                       @@@@@@@@@@@@@@@@@@@@@@@@@@@@@@@@@@@@@@@@@@@@
@@@@@@@@@@@@@@@@@@@@@@@@@@@@@@@                        @@@@@@@@@@@@@@@@@@@@@@@@@@@@@@@@@@@@@@@@@@@@@
@@@@@@@@@@@@@@@@@@@@@@@@@@@@@@                         @@@@@@@@@@@@@@@@@@@@@@@@@@@@@@@@@@@@@@@@@@@@@
@@@@@@@@@@@@@@@@@@@@@@@@@@@@@                         @@@@@@@@@@@@@@@@@@@@@@@@@@@@@@@@@@@@@@@@@@@@@@
@@@@@@@@@@@@@@@@@@@@@@@@@@@@@                          @@@@@@@@@@@@@@@@@@@@@@@@@@@@@@@@@@@@@@@@@@@@@
@@@@@@@@@@@@@@@@@@@@@@@@@@@@@*                          @@@@@@@@@@@@@@@@@@@@@@@@@@@@@@@@@@@@@@@@@@@@
@@@@@@@@@@@@@@@@@@@@@@@@@@@@@@                             @@@@@@@@@@@@@@@@@@@@@@@@@@@@@@@@@@@@@@@@@
@@@@@@@@@@@@@@@@@@@@@@@@@@@@@@@@                              @@@@@@@@@@@@@@@@@@@@@@@@@@@@@@@@@@@@@@
@@@@@@@@@@@@@@@@@@@@@@@        @@              @@@@@           @@@@@@@@@@@@@@@@@@@@@@@@@@@@@@@@@@@@@
@@@@@@@@@@@@@@@@@@@@@            @@@       @@@       @@,       @@@@@@@@@@@@@@@@@@@@@@@@@@@@@@@@@@@@@
@@@@@@@@@@@@@@@@@@@@@               @@@   @@           @@   @@@      @@@@@@@@@@@@@@@@@@@@@@@@@@@@@@@
@@@@@@@@@@@@@@@@@@@@@                   @@@             @@@               @@@@@@@@@@@@@@@@@@@@@@@@@@
@@@@@@@@@@@@@@@@@@@@@                     @@           @@                  @@@@@@@@@@@@@@@@@@@@@@@@@
@@@@@@@@@@@@@@@@@@@@@@                     @@,       @@@                   @@@@@@@@@@@@@@@@@@@@@@@@@
@@@@@@@@@@@@@@@@@@@@@@@@.                     @@@@@@@                     @@@@@@@@@@@@@@@@@@@@@@@@@@
@@@@@@@@@@@@@@@@@@@@@@@@@@@@                                           @@@@@@@@@@@@@@@@@@@@@@@@@@@@@
@@@@@@@@@@@@@@@@@@@@@@@@@@@@@                                         @@@@@@@@@@@@@@@@@@@@@@@@@@@@@@
@@@@@@@@@@@@@@@@@@@@@@@@@@@@@(                                       @@@@@@@@@@@@@@@@@@@@@@@@@@@@@@@
@@@@@@@@@@@@@@@@@@@@@@@@@@@@@@         @@\     @@\  @@@  @@@@@@      @@@@@@@@@@@@@@@@@@@@@@@@@@@@@@@
@@@@@@@@@@@@@@@@@@@@@@@@@@@@@@         @  @    @  @     @   @        @@@@@@@@@@@@@@@@@@@@@@@@@@@@@@@
@@@@@@@@@@@@@@@@@@@@@@@@@@@@@          @@/ @ @ @@:  @@@ \@  @         @@@@@@@@@@@@@@@@@@@@@@@@@@@@@@
@@@@@@@@@@@@@@@@@@@@@@@@@@@@           @    @  @  @       @ @          @@@@@@@@@@@@@@@@@@@@@@@@@@@@@
@@@@@@@@@@@@@@@@@@@@@@@@@@@            @    @  @@/  @@@ @@/ @           @@@@@@@@@@@@@@@@@@@@@@@@@@@@
@@@@@@@@@@@@@@@@@@@@@@@@@                                                 @@@@@@@@@@@@@@@@@@@@@@@@@@
@@@@@@@@@@@@@@@@@@@@@@@@                                                   @@@@@@@@@@@@@@@@@@@@@@@@@
@@@@@@@@@@@@@@@@@@@@@@@@                                                   @@@@@@@@@@@@@@@@@@@@@@@@@
@@@@@@@@@@@@@@@@@@@@@@@@@                       @@@                       @@@@@@@@@@@@@@@@@@@@@@@@@@
@@@@@@@@@@@@@@@@@@@@@@@@@@@               @@@@@@@@@@@@@@&              @@@@@@@@@@@@@@@@@@@@@@@@@@@@@
@@@@@@@@@@@@@@@@@@@@@@@@@@@@@@@@@@@@@@@@@@@@@@@@@@@@@@@@@@@@@@@@@@@@@@@@@@@@@@@@@@@@@@@@@@@@@@@@@@@@
@@@@@@@@@@@@@@@@@@@@@@@@@@@@@@@@@@@@@@@@@@@@@@@@@@@@@@@@@@@@@@@@@@@@@@@@@@@@@@@@@@@@@@@@@@@@@@@@@@@@

 End of PyBEST. Program finished SUCCESSFULLY. Please read this output file carefully and watch out
 for possible WARNINGS!

 Thank you for using PyBEST 1.4.0.dev63+ga9a7d55.d20231123! See you soon!
====================================================================================================
1702508956
415
