# Supplementary material for: Accelerating Pythonic Coupled-Cluster Implementations: A Comparison Between CPUs and GPUs
Source: J Chem Theory Comput. 2024 Feb 2;20(3):1130–42. doi: 10.1021/acs.jctc.3c01110 (PMC10867805; doi:10.1021/acs.jctc.3c01110)
Supplement: Supplementary file 2 — ct3c01110_si_002.zip [file ct3c01110_si_002.zip › input_output_cupy/10_H2O/test_run_cc_pvdz_10_h20.py]

#!/home/opt/intel/oneapi/2023.1/intelpython/python3.9/bin/python3.9

from pybest import *
import time

start = time.time()

###############################################################################
## Set up molecule, define basis set ##########################################
###############################################################################
obasis = get_gobasis("cc-pvdz", "h2o_10.xyz")
#obasis = get_gobasis("cc-pvtz", "h2o_10.xyz")
#obasis = get_gobasis("augcc-pvdz", "h2o_10.xyz")
###############################################################################
## Define Occupation model, expansion coefficients and overlap ################
###############################################################################
lf = CholeskyLinalgFactory(obasis.nbasis)
# number of frozen core orbitals have to be calculated, just adjust ncore variable
occ_model = AufbauOccModel(obasis, ncore=0)
#occ_model = AufbauOccModel(obasis, ncore=30)
orb_a = lf.create_orbital(obasis.nbasis)
olp = compute_overlap(obasis)
###############################################################################
## Construct Hamiltonian ######################################################
###############################################################################
kin = compute_kinetic(obasis)
ne = compute_nuclear(obasis)
# If the molecule is big, you can reduce the threshold to 1e-5 or even 1e-4
er = compute_cholesky_eri(obasis, threshold=1e-4)
external = compute_nuclear_repulsion(obasis)

###############################################################################
## Do a Hartree-Fock calculation ##############################################
###############################################################################
hf = RHF(lf, occ_model)
hf_ = hf(kin, ne, er, orb_a, olp, external)

###############################################################################
## Do CCSD optimization #######################################################
###############################################################################
ccsd = RCCSD(lf, occ_model)
# To calculate the DMs, you need to set l=True (lambda equations)
ccsd_ = ccsd(kin, ne, er, hf_, solver="pbqn", maxiter=3)

end = time.time()
print(str(end-start))
