# Supplementary material for: Accelerating Pythonic Coupled-Cluster Implementations: A Comparison Between CPUs and GPUs
Source: J Chem Theory Comput. 2024 Feb 2;20(3):1130–42. doi: 10.1021/acs.jctc.3c01110 (PMC10867805; doi:10.1021/acs.jctc.3c01110)
Supplement: Supplementary file 2 — ct3c01110_si_002.zip [file ct3c01110_si_002.zip › input_output_cupy/10_H2O/h2o_10.xyz]

30
(H2O)_10
O	-1.85800000	3.90700000	-21.11599900
H	-2.60500000	4.00900000	-21.70800000
H	-1.35100000	3.23300000	-21.57099900
O	1.01100000	4.81500000	-20.33099900
H	1.14000000	4.15100000	-19.64699900
H	0.02800000	4.89500000	-20.40300000
O	-1.99500000	7.20900000	-19.09400000
H	-1.20500000	7.38000000	-19.63400100
H	-1.78000000	6.30200000	-18.77800000
O	0.19700000	8.19400000	-20.60700000
H	0.94700000	8.14900000	-19.94199900
H	0.61100000	8.22000000	-21.49900100
O	2.10900000	6.79800000	-18.70999900
H	3.05600000	6.96000000	-18.92799900
H	1.88200000	5.95900000	-19.18800000
O	-2.22000000	1.84900000	-18.02199900
H	-2.79200000	1.71800000	-17.30999900
H	-2.74900000	1.51300000	-18.79100000
O	-1.63100000	4.44400000	-18.44300100
H	-1.73900000	3.52400000	-18.18300100
H	-1.81400000	4.31100000	-19.40700000
O	1.34700000	2.98500000	-18.42200100
H	0.93100000	3.20900000	-17.56500100
H	1.08200000	2.10600000	-18.67900100
O	0.67500000	3.03500000	-15.72000000
H	1.05600000	2.13400000	-15.70600000
H	-0.23500000	2.90600000	-15.44400000
O	-0.05500000	5.60000000	-16.55400100
H	0.54400000	4.94200000	-16.16700000
H	-0.58300000	5.22200000	-17.29100000
