# Supplementary material for: Accelerating Pythonic Coupled-Cluster Implementations: A Comparison Between CPUs and GPUs
Source: J Chem Theory Comput. 2024 Feb 2;20(3):1130–42. doi: 10.1021/acs.jctc.3c01110 (PMC10867805; doi:10.1021/acs.jctc.3c01110)
Supplement: Supplementary file 2 — ct3c01110_si_002.zip [file ct3c01110_si_002.zip › input_output_cupy/benchmarks/memory/abcd_ecfd_eafb_einsum_vs_td_mem]

10	256	91.371094	94.699219
20	5625	95.949219	95.800781
30	25921	96.851562	94.6875
50	207936	107.726562	103.652344
100	3515625	716.980469	222.855469
200	56250000	9479.878906	1777.957031
250	135862336	22969.53125	3983.625
300	284765625	46907.5625	7984.097656
350	523540161	86957.76953	14246.75781
400	900000000	147066.625	23904.72656
450	1433076736	236000.3047	37479.91406
500	2197265625	nan	56643.58984
