# Supplementary material for: Accelerating Pythonic Coupled-Cluster Implementations: A Comparison Between CPUs and GPUs
Source: J Chem Theory Comput. 2024 Feb 2;20(3):1130–42. doi: 10.1021/acs.jctc.3c01110 (PMC10867805; doi:10.1021/acs.jctc.3c01110)
Supplement: Supplementary file 2 — ct3c01110_si_002.zip [file ct3c01110_si_002.zip › input_output_cupy/benchmarks/memory/abcd_edfc_eafb_einsum_vs_td_mem]

10	256	93.070312	94.703125
20	5625	94.410156	95.800781
30	25921	94.390625	94.6875
50	207936	107.332031	105.652344
100	3515625	716.152344	244.566406
200	56250000	9480.085938	1777.167969
250	135862336	22969.51563	3932.765625
300	284765625	46907.5625	7896.917969
350	523540161	86957.76953	14107.90234
400	900000000	147066.6211	23698.75781
450	1433076736	236000.3047	37185.27344
500	2197265625	nan	56241.57422
