# Supplementary material for: Accelerating Pythonic Coupled-Cluster Implementations: A Comparison Between CPUs and GPUs
Source: J Chem Theory Comput. 2024 Feb 2;20(3):1130–42. doi: 10.1021/acs.jctc.3c01110 (PMC10867805; doi:10.1021/acs.jctc.3c01110)
Supplement: Supplementary file 2 — ct3c01110_si_002.zip [file ct3c01110_si_002.zip › input_output_cupy/benchmarks/memory/abcd_ecfd_efab_einsum_vs_td_mem]

10	64	92.9375	94.824219
20	1875	117.933594	93.859375
30	7889	104.140625	104.785156
50	65664	138.773438	115.980469
100	1171875	305.144531	226.585938
200	18750000	4170.875	1602.078125
250	44805664	9737.566406	3499.1875
300	94921875	19806.51172	6831.378906
350	173186289	36089.96484	12038.76953
400	300000000	61082.8125	20034.42188
450	474865664	96921.58984	31146.47266
500	732421875	147096.8633	46800.88281
