# Supplementary material for: Accelerating Pythonic Coupled-Cluster Implementations: A Comparison Between CPUs and GPUs
Source: J Chem Theory Comput. 2024 Feb 2;20(3):1130–42. doi: 10.1021/acs.jctc.3c01110 (PMC10867805; doi:10.1021/acs.jctc.3c01110)
Supplement: Supplementary file 2 — ct3c01110_si_002.zip [file ct3c01110_si_002.zip › input_output_cupy/benchmarks/einsum_vs_cupy/abcd_edfc_eafb_contraction_contract_result_analyzed_occ.out]

256 0.01782393192406744 0.0008920774430260214
5625 0.03379359028767794 0.007999150334265586
25921 0.027101368573494256 0.001734959777926001
90000 0.037312878482043746 0.00167871158880956
207936 0.06484332166146486 0.002709360376351683
455625 0.12839853223413228 0.010248629066196835
811801 0.2118934942642227 0.010435416520929023
1440000 0.3944842561846599 0.02345765595924205
2238016 0.6251811992609874 0.022197298045576717
3515625 0.9869575119344518 0.008264437210241742
5022081 1.8401139222783969 0.04637090739454712
7290000 2.7907423708122225 0.04018470548188352
9834496 3.9898072991752995 0.06747570475406248
17480761 7.8797705770470206 0.15537415259390974
56250000 31.013090895744973 0.37447750043166633
135862336 94.14207370094955 1.6485081470252463
284765625 218.63415725380182 3.7288676923493154
523540161 504.7750414927024 4.401404883709014
900000000 1118.3065111640142 9.594533549301513
1433076736 1871.4887641181006 37.85882945238714
2197265625 3468.3804954596562 41.6014067568868
