# Supplementary material for: Accelerating Pythonic Coupled-Cluster Implementations: A Comparison Between CPUs and GPUs
Source: J Chem Theory Comput. 2024 Feb 2;20(3):1130–42. doi: 10.1021/acs.jctc.3c01110 (PMC10867805; doi:10.1021/acs.jctc.3c01110)
Supplement: Supplementary file 2 — ct3c01110_si_002.zip [file ct3c01110_si_002.zip › input_output_cupy/benchmarks/einsum_vs_cupy/abcd_ecfd_eafb_contraction_contract_result_analyzed_1_core_occ.out]

256 0.018424078822135925 0.0
5625 0.02354766894131899 0.0
25921 0.024886928033083677 0.0
90000 0.04373964434489608 0.0
207936 0.08056637831032276 0.0
455625 0.1632429650053382 0.0
811801 0.4331027469597757 0.0
1440000 0.8227949617430568 0.0
2238016 1.621323793195188 0.0
3515625 2.698477020021528 0.0
5022081 4.5786289856769145 0.0
7290000 7.551090084947646 0.0
9834496 11.38890062039718 0.0
17480761 20.978515853639692 0.0
56250000 95.68824167503044 0.0
135862336 295.90367829892784 0.0
284765625 712.7043267278932 0.0
523540161 1676.1699001323432 0.0
900000000 3301.598925591912 0.0
1433076736 6128.602310763206 0.0
2197265625 11499.44787048595 0.0
