# Supplementary material for: Accelerating Pythonic Coupled-Cluster Implementations: A Comparison Between CPUs and GPUs
Source: J Chem Theory Comput. 2024 Feb 2;20(3):1130–42. doi: 10.1021/acs.jctc.3c01110 (PMC10867805; doi:10.1021/acs.jctc.3c01110)
Supplement: Supplementary file 2 — ct3c01110_si_002.zip [file ct3c01110_si_002.zip › input_output_cupy/benchmarks/einsum_vs_cupy/abcd_edfc_eafb_cupy_result_analyzed_occ.out]

25921 0.01542625289876014 0.013171787190529617
90000 0.019840446184389293 0.012956510289462823
207936 0.026243935129605232 0.016460134800030293
455625 0.03707535797730088 0.03201348007667525
811801 0.032997212023474276 0.03230389530835101
1440000 0.06883349588606506 0.04843310433912124
2238016 0.06192737901583314 0.04711400858086341
3515625 0.130570636712946 0.028747934204463706
5022081 0.11756481323391199 0.06809618740762739
7290000 0.25951266777701676 0.06339140752648069
9834496 0.20984823177568615 0.08214359667926799
17480761 0.5678270468022675 0.1246491687071798
56250000 1.7517128641251474 0.1935142114759705
135862336 5.319262564973906 0.40601824429762345
284765625 16.04280806989409 0.6106445522846589
523540161 30.848258354025894 0.663430846713432
900000000 92.52388973920606 0.9795168987465971
1433076736 232.15829849888104 1.9457345515868072
2197265625 432.4802436787868 2.0396422911110372
