# Supplementary material for: Accelerating Pythonic Coupled-Cluster Implementations: A Comparison Between CPUs and GPUs
Source: J Chem Theory Comput. 2024 Feb 2;20(3):1130–42. doi: 10.1021/acs.jctc.3c01110 (PMC10867805; doi:10.1021/acs.jctc.3c01110)
Supplement: Supplementary file 2 — ct3c01110_si_002.zip [file ct3c01110_si_002.zip › input_output_cupy/benchmarks/einsum_vs_cupy/abcd_ecfd_efab_cupy_result_analyzed_occ.out]

7889 0.002763385605067015 0.009212934402797749
30000 0.004625482670962811 0.010211276581044018
65664 0.007959785405546427 0.012395412401545722
151875 0.013841067766770722 0.031254889669798044
260389 0.012303112726658584 0.03939497345111464
480000 0.02883395776152611 0.03826905020146356
724064 0.025441548693925144 0.03302256906919241
1171875 0.06112470258958638 0.04403991248717903
1633689 0.05337511501275003 0.05652683002864963
2430000 0.12738064220175147 0.08550735119892638
3211264 0.10056311623193324 0.06512804732943824
5723789 0.27848937283270064 0.0990432608520184
18750000 0.787102378718555 0.2595125716451617
44805664 2.6864300107117742 0.41569598773965155
94921875 5.290107824234292 0.6655757083940902
173186289 14.702303906250746 0.698323587166262
300000000 28.87840138222091 0.859971877642633
474865664 59.154915343131876 1.2291266095223348
732421875 136.5459644596558 1.3107445138739497
