# Supplementary material for: Accelerating Pythonic Coupled-Cluster Implementations: A Comparison Between CPUs and GPUs
Source: J Chem Theory Comput. 2024 Feb 2;20(3):1130–42. doi: 10.1021/acs.jctc.3c01110 (PMC10867805; doi:10.1021/acs.jctc.3c01110)
Supplement: Supplementary file 2 — ct3c01110_si_002.zip [file ct3c01110_si_002.zip › input_output_cupy/benchmarks/einsum_vs_cupy/abcd_ecfd_efab_contraction_contract_result_analyzed_occ.out]

64 0.018081855354830624 0.0008735510727146487
1875 0.03891726252622903 0.006623641280136059
7889 0.019082158571109176 0.0008487816031025431
30000 0.02992705646902323 0.0010427016941457802
65664 0.052946219826117163 0.0015364624860439349
151875 0.11206299024634064 0.009768681282712483
260389 0.18973473883233966 0.01551963933214027
480000 0.34094730284996333 0.014645202033221384
724064 0.5320077770855278 0.010904900679295833
1171875 0.8412185974419117 0.019395138918783875
1633689 1.7844033635687084 0.03195282513087846
2430000 2.5207651518285275 0.07311507109056536
3211264 3.6219690035097303 0.04241662548945547
5723789 7.171449638856576 0.0980956752020096
18750000 28.590077000577004 0.6734677484188519
44805664 85.26749901785516 1.7280315422284451
94921875 196.50771036511287 4.42991023604295
173186289 421.5065447898582 4.876558323927559
300000000 819.8259001205676 7.395516303361958
474865664 1456.068739960203 15.107522222358702
732421875 2525.7650714468678 17.18051180650657
