# Supplementary material for: Accelerating Pythonic Coupled-Cluster Implementations: A Comparison Between CPUs and GPUs
Source: J Chem Theory Comput. 2024 Feb 2;20(3):1130–42. doi: 10.1021/acs.jctc.3c01110 (PMC10867805; doi:10.1021/acs.jctc.3c01110)
Supplement: Supplementary file 2 — ct3c01110_si_002.zip [file ct3c01110_si_002.zip › input_output_cupy/benchmarks/einsum_vs_cupy/abcd_ecfd_eafb_cupy_result_analyzed_occ.out]

25921 0.014796947035938502 0.011283769147999025
90000 0.019107689149677753 0.010302110395436475
207936 0.025486244971398266 0.012307395968910083
455625 0.036498446704354134 0.01913677894919833
811801 0.032179879304021594 0.04197016729782144
1440000 0.06847848125034943 0.047114055450740065
2238016 0.06069290518062189 0.05010223341135272
3515625 0.12914022259647026 0.052770773600664456
5022081 0.11761657352326438 0.06571115259189278
7290000 0.2569568675360642 0.061630709964742264
9834496 0.21277933670207858 0.07461362950234852
17480761 0.5586383066605777 0.12743622872082022
56250000 1.7399782596621662 0.276809014082358
135862336 5.313807158032432 0.5405187851619662
284765625 15.88058984267991 0.6861931815540374
523540161 30.77417907961644 0.8523959822875119
900000000 91.01838668715209 1.215656469618912
1433076736 232.14229676458052 1.7072021134563808
2197265625 421.84955912441944 2.1232126199620107
