# Supplementary material for: Accelerating Pythonic Coupled-Cluster Implementations: A Comparison Between CPUs and GPUs
Source: J Chem Theory Comput. 2024 Feb 2;20(3):1130–42. doi: 10.1021/acs.jctc.3c01110 (PMC10867805; doi:10.1021/acs.jctc.3c01110)
Supplement: Supplementary file 2 — ct3c01110_si_002.zip [file ct3c01110_si_002.zip › input_output_cupy/benchmarks/einsum_vs_cupy/abcd_edfc_eafb_contraction_contract_result_analyzed_1_core_occ.out]

256 0.018669217824935913 0.0
5625 0.023409211076796055 0.0
25921 0.02431806968525052 0.0
90000 0.042320421896874905 0.0
207936 0.07793319039046764 0.0
455625 0.16617497615516186 0.0
811801 0.42112773563712835 0.0
1440000 0.8682954218238592 0.0
2238016 1.5641866442747414 0.0
3515625 2.6112001198343933 0.0
5022081 4.532175946980715 0.0
7290000 7.50722906505689 0.0
9834496 11.27858812501654 0.0
17480761 20.733327817637473 0.0
56250000 94.77192756021395 0.0
135862336 293.9508390473202 0.0
284765625 700.2983830431476 0.0
523540161 1646.2382499407977 0.0
900000000 3247.2385551570915 0.0
1433076736 6048.448292448185 0.0
2197265625 11295.084707816131 0.0
