# Supplementary material for: Accelerating Pythonic Coupled-Cluster Implementations: A Comparison Between CPUs and GPUs
Source: J Chem Theory Comput. 2024 Feb 2;20(3):1130–42. doi: 10.1021/acs.jctc.3c01110 (PMC10867805; doi:10.1021/acs.jctc.3c01110)
Supplement: Supplementary file 2 — ct3c01110_si_002.zip [file ct3c01110_si_002.zip › input_output_cupy/benchmarks/timings_vs_array_size/abcd_ecfd_eafb_einsum_vs_td]

10	256	0.001515157521	0.001840086654
20	5625	0.002591799945	0.004421932623
30	25921	0.007166361436	0.01848507114
50	207936	0.04018109012	0.07928963564
100	3515625	1.062249584	2.987404565
200	56250000	37.88684582	103.1714515
250	135862336	129.0688534	323.7100984
300	284765625	361.0811502	842.3941184
350	523540161	858.9449985	1955.335906
400	900000000	1970.478894	3961.766626
450	1433076736	4029.026642	7310.027021
500	2197265625	crash	12972.90448
