# Supplementary material for: Accelerating Pythonic Coupled-Cluster Implementations: A Comparison Between CPUs and GPUs
Source: J Chem Theory Comput. 2024 Feb 2;20(3):1130–42. doi: 10.1021/acs.jctc.3c01110 (PMC10867805; doi:10.1021/acs.jctc.3c01110)
Supplement: Supplementary file 2 — ct3c01110_si_002.zip [file ct3c01110_si_002.zip › input_output_cupy/benchmarks/timings_vs_array_size/abcd_ecfd_efab_einsum_vs_td]

10	64	0.0009682979435	0.001110149547
20	1875	0.003983326256	0.007215317339
30	7889	0.004330459982	0.01059781201
50	65664	0.01887880731	0.03708679508
100	1171875	0.4287027894	1.402451711
200	18750000	15.26271677	53.97880173
250	44805664	50.5951564	172.0475522
300	94921875	140.0819222	462.3492409
350	173186289	327.0446814	1039.979199
400	300000000	694.9046098	2005.499386
450	474865664	1351.272239	3555.623785
500	732421875	2729.038473	6809.268089
