# Supplementary material for: Accelerating Pythonic Coupled-Cluster Implementations: A Comparison Between CPUs and GPUs
Source: J Chem Theory Comput. 2024 Feb 2;20(3):1130–42. doi: 10.1021/acs.jctc.3c01110 (PMC10867805; doi:10.1021/acs.jctc.3c01110)
Supplement: Supplementary file 2 — ct3c01110_si_002.zip [file ct3c01110_si_002.zip › input_output_cupy/benchmarks/timings_vs_array_size/abcd_edfc_eafb_einsum_vs_td]

10	256	0.001218790188	0.0008756797761
20	5625	0.002079645172	0.00160404481
30	25921	0.008459521458	0.01614276506
50	207936	0.03900969028	0.04205570463
100	3515625	1.028912851	1.175079208
200	56250000	37.42320918	40.64206209
250	135862336	128.1904069	135.6385382
300	284765625	358.0344282	370.7292383
350	523540161	847.3683607	876.5379172
400	900000000	1957.366798	2379.47026
450	1433076736	4019.303853	4533.098389
500	2197265625	crash	13039.09843
