# Supplementary material for: Accelerating Pythonic Coupled-Cluster Implementations: A Comparison Between CPUs and GPUs
Source: J Chem Theory Comput. 2024 Feb 2;20(3):1130–42. doi: 10.1021/acs.jctc.3c01110 (PMC10867805; doi:10.1021/acs.jctc.3c01110)
Supplement: Supplementary file 2 — ct3c01110_si_002.zip [file ct3c01110_si_002.zip › input_output_cupy/benchmarks/time_vs_multi_cpu/cupy_result.out]

1 0.2173540648072958 0.04993292689323425 0.003230468835681677 0.012225762940943241 0.13326982920989394 1.8257731632329524 5.594593420159072 16.65955222211778 32.36314592510462 94.52265443280339 233.77865081932396 430.0175649309531
2 0.2997057461179793 0.05094239208847284 0.003303023986518383 0.012374293990433216 0.1323496331460774 1.75953025277704 5.454243594780564 16.312430013902485 31.605394722893834 93.5113062276505 232.3424200178124 421.46429290995
6 0.31522082071751356 0.052261210046708584 0.003229447640478611 0.012643237132579088 0.12907625082880259 1.7081485553644598 5.322735312394798 15.980240202974528 30.69511503400281 92.491547038313 230.07594850519672 427.7933488120325
12 0.2281040269881487 0.044514202047139406 0.0034501440823078156 0.012893656734377146 0.128001453820616 1.7262959643267095 5.312021446879953 15.927641490940005 30.820621557999402 91.96400266699493 231.62450797623023 432.6118259187788
18 0.25938261905685067 0.044854204170405865 0.0033353669568896294 0.012862781062722206 0.13192852679640055 1.7097278679721057 5.32002760283649 15.958717606961727 30.970925629138947 92.07873438717797 229.78630705038086 431.62794333230704
24 0.37089274916797876 0.05877582123503089 0.0033479230478405952 0.0126384231261909 0.13131970399990678 1.708593046758324 5.31033440772444 16.013903466053307 30.966095115058124 94.88502592826262 229.60180264804512 430.64322222582996
36 0.13106530020013452 0.009177460335195065 0.0036008860915899277 0.013395541813224554 0.139887070748955 1.7137350742705166 5.3358500436879694 16.043158322107047 30.824635763652623 92.10382237797603 224.36788676586002 431.46203189110383
