# Supplementary material for: Accelerating Pythonic Coupled-Cluster Implementations: A Comparison Between CPUs and GPUs
Source: J Chem Theory Comput. 2024 Feb 2;20(3):1130–42. doi: 10.1021/acs.jctc.3c01110 (PMC10867805; doi:10.1021/acs.jctc.3c01110)
Supplement: Supplementary file 2 — ct3c01110_si_002.zip [file ct3c01110_si_002.zip › input_output_cupy/benchmarks/time_vs_multi_cpu/td_result.out]

1 0.02756738616153598 0.019150579813867807 0.021495223976671696 0.07214224385097623 2.627633106894791 95.74329757224768 290.30067754816264 712.2457724870183 1687.5061874128878 3290.8215429638512 6126.307204507757 11517.866571519058
2 0.04216224607080221 0.03195418184623122 0.025323600973933935 0.08805196499451995 1.7325019012205303 61.65714344102889 186.24017132958397 476.4615358831361 1095.2734442236833 2155.7243026448414 3885.188006496057 7174.750951283146
6 0.06702790828421712 0.019650503061711788 0.021847338881343603 0.0664736907929182 1.2257831539027393 39.01692108577117 118.37038890225813 294.4288251828402 655.1390018328093 1275.2822462390177 2269.0073027489707 4113.470236497931
12 0.03506655199453235 0.024458657018840313 0.021944882813841105 0.06418863357976079 1.06134889787063 36.10508535988629 102.27524215867743 244.11734481994063 527.4051463915966 1048.0573132112622 1900.9818109367043 3306.972714205738
18 0.045805430971086025 0.018479988910257816 0.021571898832917213 0.06051696743816137 1.0612049968913198 34.15786630567163 100.34155957074836 250.5876964200288 523.2881509209983 1004.3430087594315 1810.4132543499582 3136.8868880379014
24 0.029997291043400764 0.023989493027329445 0.022188236005604267 0.06263191904872656 1.0739594111219049 34.73367885313928 99.5906587690115 235.16526399506256 508.38245925167575 1017.380984232761 1722.2562103033997 2994.697870214004
36 0.017606183886528015 0.021203968208283186 0.023888301104307175 0.0652751917950809 1.073189165443182 32.84284787904471 96.86406114790589 229.25096785696223 497.02219400322065 997.1827504830435 1822.1428944831714 3092.4404118871316
