# Supplementary material for: Accelerating Pythonic Coupled-Cluster Implementations: A Comparison Between CPUs and GPUs
Source: J Chem Theory Comput. 2024 Feb 2;20(3):1130–42. doi: 10.1021/acs.jctc.3c01110 (PMC10867805; doi:10.1021/acs.jctc.3c01110)
Supplement: Supplementary file 2 — ct3c01110_si_002.zip [file ct3c01110_si_002.zip › input_output_cupy/benchmarks/time_vs_multi_cpu/einsum_result.out]

1 0.0015098522417247295 0.0019324901513755322 0.004971849732100964 0.032633316703140736 0.9925245810300112 37.563072049990296 130.0822828761302 367.9080703561194 879.0559762190096 2024.4607341298833 4064.141884041019
2 0.0027699368074536324 0.0024078688584268093 0.004762813914567232 0.03153826296329498 0.7298550941050053 21.89381144195795 71.829550774768 200.18270620517433 474.59318943787366 1018.3431277009659 2053.2776516061276
6 0.0017146961763501167 0.0024976208806037903 0.004596099257469177 0.022302246186882257 0.47351919300854206 10.679625174961984 32.14066271018237 86.52271134778857 199.37005369272083 415.6553525920026 841.6809251676314
12 0.003667334094643593 0.002764022909104824 0.004743019584566355 0.021953335031867027 0.4252497893758118 7.9652554569765925 22.238287798129022 57.57052713725716 126.36283661192283 264.0515139941126 538.3935703816824
18 0.003271621186286211 0.003158855251967907 0.0047706919722259045 0.02167670475319028 0.39616600470617414 6.999051651917398 20.221508849877864 51.61552585288882 125.30675142072141 225.2522778310813 459.8460805620998
24 0.005134737119078636 0.0037382831797003746 0.005702950991690159 0.022203031927347183 0.35547550208866596 6.755818136967719 19.11767714796588 46.27165607130155 98.66303882189095 204.80827434873208 441.3604873479344
36 0.00774376979097724 0.005240622907876968 0.009251730982214212 0.023189852014183998 0.4166620410978794 6.754886532202363 18.720259038731456 45.18486919719726 109.38490279531106 190.1230035200715 445.64866140298545
